# Supplementary material for: Evolution towards Virulence in a Burkholderia Two-Component System
Source: mBio. 2021 Aug 10;12(4):e01823-21. doi: 10.1128/mBio.01823-21 (PMC8406202; doi:10.1128/mBio.01823-21)
Supplement: TABLE S1 [file mbio.01823-21-st001.xlsx]

## Sheet: Sheet1
Table S1. Transcript levels and fold change in AU0158 fixLJ deletion mutant + FixLJ (ancestral) compared to B. dolosa AU0158 fixLJ deletion mutant + W439S FixLJ (evolved) measured by RNA-seq.
Locus tag	Alt. Locus Tag	Description	Location	Expression in W439 (ancestral)	Expression in W439S (evolved)	log2(fold_change)	q_value
	AK34_RS12995		NZ_CP009795.1:3404753-3407333	1.90382	1.29433	-0.556689	0.453005
AK34_2	AK34_RS13000	FIG00455420: hypothetical protein	NZ_CP009795.1:822-1089	3.23204	0	Not Determined	Not Determined
AK34_3	AK34_RS13005	Rhs-family protein	NZ_CP009795.1:1127-4580	2.18232	1.07518	-1.02129	0.0994487
AK34_4	AK34_RS13010	FIG00459569: hypothetical protein	NZ_CP009795.1:4658-6011	3.1156	2.26254	-0.461569	0.586777
AK34_5	AK34_RS13015	putative exported protein	NZ_CP009795.1:6040-7075	4.60239	3.63833	-0.339109	0.692933
AK34_6	AK34_RS13020	Uncharacterized protein ImpA	NZ_CP009795.1:7124-9241	3.79531	2.20723	-0.781982	0.404713
AK34_7	AK34_RS13025	Uncharacterized protein ImpH/VasB	NZ_CP009795.1:7124-9241	1.03774	0.964971	-0.10489	1
AK34_8	AK34_RS13030	Protein ImpG/VasA	NZ_CP009795.1:9244-11125	1.95194	1.33811	-0.544709	0.519453
AK34_9	AK34_RS13035	Uncharacterized protein ImpF	NZ_CP009795.1:11126-13151	2.21606	1.64713	-0.428044	0.853652
AK34_10	AK34_RS13040	Protein of avirulence locus ImpE	NZ_CP009795.1:11126-13151	2.32905	1.33994	-0.797567	0.612933
AK34_11	AK34_RS13045	FIG00463553: hypothetical protein	NZ_CP009795.1:11126-13151	0.786158	1.28855	0.712858	1
AK34_12	AK34_RS13050	ClpB protein	NZ_CP009795.1:13657-16315	2.96532	2.04736	-0.534421	0.38155
AK34_13	AK34_RS13055	Transcriptional regulator, AcrR family	NZ_CP009795.1:16416-18742	16.3121	10.5533	-0.628253	0.700981
AK34_14	AK34_RS13060	Pyridoxal-5'-phosphate phosphatase (EC 3.1.3.74), Alphaproteobacterial type	NZ_CP009795.1:16416-18742	37.212	24.7328	-0.589342	0.475566
AK34_15	AK34_RS13065	Acetylglutamate kinase (EC 2.7.2.8)	NZ_CP009795.1:16416-18742	53.0398	37.2066	-0.511517	0.411375
AK34_16	AK34_RS13070	FIG00456062: hypothetical protein	NZ_CP009795.1:19033-19258	13.3473	5.25124	-1.34582	0.584983
AK34_17	AK34_RS13075	Sensor histidine kinase PrrB (RegB) (EC 2.7.3.-)	NZ_CP009795.1:19363-20797	18.4493	13.0232	-0.502476	0.285607
AK34_18	AK34_RS13080	Dna binding response regulator PrrA (RegA)	NZ_CP009795.1:20810-21353	17.1465	12.4763	-0.45873	0.494672
AK34_19	AK34_RS13085	ATP-dependent hsl protease ATP-binding subunit HslU	NZ_CP009795.1:21687-23031	19.2927	26.3269	0.448481	0.324962
AK34_20	AK34_RS13090	ATP-dependent protease HslV (EC 3.4.25.-)	NZ_CP009795.1:23041-23578	19.1212	28.2783	0.564523	0.318644
AK34_21	AK34_RS13095	DksA family protein PA5536 (no Zn-finger)	NZ_CP009795.1:23839-24256	223.301	167.146	-0.417882	0.362198
AK34_22	AK34_RS13100	Uncharacterized GTP-binding protein YjiA	NZ_CP009795.1:24744-25821	61.6459	44.0848	-0.483724	0.256349
AK34_23	AK34_RS13105	23S rRNA (cytosine(1962)-C(5))-methyltransferase (EC 2.1.1.191)	NZ_CP009795.1:26020-27235	20.8956	20.0189	-0.061834	0.914653
AK34_24	AK34_RS13110	Site-specific tyrosine recombinase XerC	NZ_CP009795.1:27307-28228	30.9685	17.7558	-0.802514	0.0591451
AK34_25	AK34_RS13115	Protein of unknown function DUF484	NZ_CP009795.1:28241-28967	23.8346	14.3201	-0.735012	0.13234
AK34_26	AK34_RS13120	Diaminopimelate epimerase (EC 5.1.1.7)	NZ_CP009795.1:29021-29891	33.3171	24.8582	-0.422541	0.372244
AK34_27	AK34_RS13125	Lipid A biosynthesis lauroyl acyltransferase (EC 2.3.1.241)	NZ_CP009795.1:30150-31035	25.2594	18.1188	-0.479328	0.331474
AK34_28	AK34_RS13130	S-adenosylmethionine synthetase (EC 2.5.1.6)	NZ_CP009795.1:31297-32485	190.471	121.365	-0.650218	0.154482
AK34_29	AK34_RS13135	FIG00454842: hypothetical protein	NZ_CP009795.1:32584-32926	29.0987	38.7568	0.413494	0.57036
AK34_30	AK34_RS13140	Protein involved in biosynthesis of mitomycin antibiotics/polyketide fumonisin	NZ_CP009795.1:33276-34050	17.4662	24.8571	0.509092	0.314074
AK34_31	AK34_RS13145	Mobile element protein	NZ_CP009795.1:34169-35539	19.201	18.6613	-0.0411318	0.948391
AK34_32	AK34_RS13150	Mobile element protein	NZ_CP009795.1:34169-35539	3.59014	5.69792	0.666396	0.700981
AK34_33	AK34_RS13155	Hemin uptake protein	NZ_CP009795.1:35651-35858	14.0982	41.3235	1.55146	0.390343
AK34_34	AK34_RS13160	L-glyceraldehyde 3-phosphate reductase	NZ_CP009795.1:36050-37094	8.39703	11.8154	0.492719	0.38787
AK34_35	AK34_RS13165	Mobile element protein	NZ_CP009795.1:37194-38286	18.7469	27.6307	0.559618	0.210068
AK34_36	AK34_RS13170	FIG00452440: hypothetical protein	NZ_CP009795.1:38357-38543	10.0035	24.2638	1.2783	0.5963
AK34_37	AK34_RS13175	Permease of the drug/metabolite transporter (DMT) superfamily	NZ_CP009795.1:38841-39723	2.02319	3.73845	0.885809	0.380026
AK34_38	AK34_RS13180	protein export membrane protein, SecD/SecF family, putative	NZ_CP009795.1:40399-40612	276.999	220.696	-0.327817	0.565234
AK34_39	AK34_RS13185	Putative homoserine kinase type II (protein kinase fold)	NZ_CP009795.1:40661-41693	10.3876	7.49652	-0.470563	0.420664
AK34_40	AK34_RS13190	Aldehyde dehydrogenase (EC 1.2.1.3); Probable coniferyl aldehyde dehydrogenase (EC 1.2.1.68)	NZ_CP009795.1:41768-43211	2.17041	2.49309	0.199968	0.837703
	AK34_RS13195		NZ_CP009795.1:43250-43484	7.03043	4.6484	-0.596878	0.827514
AK34_41	AK34_RS13200	Oxidoreductase, GMC family	NZ_CP009795.1:44225-45866	1.1519	3.28004	1.5097	0.0779726
AK34_42	AK34_RS13205	Flagellar hook-length control protein FliK	NZ_CP009795.1:45893-47279	0.402597	11.6746	4.8579	0.0862922
AK34_43	AK34_RS13210	Flagellar protein FliJ	NZ_CP009795.1:47310-47769	0.468982	71.6117	7.25452	0.45786
AK34_44	AK34_RS13215	Flagellum-specific ATP synthase FliI	NZ_CP009795.1:47774-52743	1.0121	19.3972	4.26042	0.00848895
AK34_45	AK34_RS13220	Flagellar assembly protein FliH	NZ_CP009795.1:47774-52743	0.125334	12.8608	6.68106	0.643435
AK34_46	AK34_RS13225	Flagellar motor switch protein FliG	NZ_CP009795.1:47774-52743	1.27619	85.8963	6.07268	0.00612201
AK34_47	AK34_RS13230	Flagellar M-ring protein FliF	NZ_CP009795.1:47774-52743	0.652747	30.216	5.53265	0.0456036
AK34_48	AK34_RS13235	Flagellar hook-basal body complex protein FliE	NZ_CP009795.1:52994-53339	0.834023	55.6393	6.05987	0.45786
AK34_49	AK34_RS13240	Flagellar biosynthesis protein FliS	NZ_CP009795.1:53486-54250	4.81666	126.814	4.71854	0.00284066
AK34_50	AK34_RS13245	Flagellar biosynthesis protein FliT	NZ_CP009795.1:53486-54250	0.905916	120.29	7.05293	0.434871
AK34_51	AK34_RS13250	Ribonuclease E (EC 3.1.26.12)	NZ_CP009795.1:54382-56127	0.338634	11.6583	5.10549	0.117178
AK34_52	AK34_RS13255	Uncharacterized homolog of the cytoplasmic domain of flagellar protein FhlB	NZ_CP009795.1:54382-56127	3.9905	34.7113	3.12076	0.115967
	AK34_RS13260		NZ_CP009795.1:56172-56388	19.6095	30.0756	0.61704	0.683935
AK34_53	AK34_RS13265	Putative transmembrane protein	NZ_CP009795.1:56499-57219	11.3765	8.35213	-0.445844	0.499747
AK34_54	AK34_RS13270	Xanthine and CO dehydrogenases maturation factor, XdhC/CoxF family	NZ_CP009795.1:57277-58303	11.1042	15.8501	0.513387	0.324962
AK34_55	AK34_RS13275	Amino acid transporters	NZ_CP009795.1:58589-59996	21.9777	19.144	-0.19915	0.697118
AK34_56	AK34_RS13280	DNA-binding response regulator, LuxR family	NZ_CP009795.1:60220-60877	2.09148	53.0707	4.66532	0.00284066
AK34_57	AK34_RS13285	sensory histidine kinase in two-component regulatory system with UhpA, regulates uhpT expression	NZ_CP009795.1:60884-61700	5.49098	32.6937	2.57388	0.0011756
AK34_58	AK34_RS13290	Ferredoxin--NADP(+) reductase (EC 1.18.1.2)	NZ_CP009795.1:62114-62885	104.368	110.356	0.0804793	0.883006
AK34_59	AK34_RS13295	Endonuclease/exonuclease/phosphatase family protein	NZ_CP009795.1:63155-63971	17.8733	15.0091	-0.251963	0.654411
AK34_60	AK34_RS13300	FIG00452923: hypothetical protein	NZ_CP009795.1:63976-64465	12.2155	11.9025	-0.0374512	0.96433
AK34_61	AK34_RS13305	Nitroreductase	NZ_CP009795.1:64612-65332	15.4758	13.4294	-0.204616	0.755287
AK34_62	AK34_RS13310	ATP-dependent protease domain protein (EC 3.4.21.-)	NZ_CP009795.1:65581-66559	2.67987	4.19561	0.646714	0.45143
AK34_63	AK34_RS13315	Aminobutyraldehyde dehydrogenase (EC 1.2.1.19)	NZ_CP009795.1:66654-67764	4.4648	6.51624	0.545443	0.411375
AK34_64	AK34_RS13320	High potential iron-sulfur protein	NZ_CP009795.1:67913-68225	92.4745	63.1742	-0.54972	0.307893
AK34_65	AK34_RS13325	Citrate-proton symporter	NZ_CP009795.1:68443-69751	6.06798	9.42515	0.635299	0.232365
AK34_66	AK34_RS13330	Dipeptide-binding ABC transporter, periplasmic substrate-binding component (TC 3.A.1.5.2)	NZ_CP009795.1:70057-71686	17.4738	31.416	0.846305	0.0222607
AK34_67	AK34_RS13335	Dipeptide transport system permease protein DppB (TC 3.A.1.5.2)	NZ_CP009795.1:71796-72807	21.9116	18.9785	-0.207327	0.702327
AK34_68	AK34_RS13340	Dipeptide transport system permease protein DppC (TC 3.A.1.5.2)	NZ_CP009795.1:72811-73729	6.58877	4.70058	-0.487169	0.509899
AK34_69	AK34_RS13345	Dipeptide transport ATP-binding protein DppD (TC 3.A.1.5.2)	NZ_CP009795.1:73731-76881	23.1995	16.351	-0.504714	0.435428
AK34_70	AK34_RS13350	Dipeptide transport ATP-binding protein DppF (TC 3.A.1.5.2)	NZ_CP009795.1:73731-76881	10.1786	11.6952	0.200371	0.843589
AK34_71	AK34_RS13355	GumN family protein	NZ_CP009795.1:73731-76881	4.17446	5.32026	0.349906	0.811438
AK34_72	AK34_RS13360	Lactam utilization protein LamB	NZ_CP009795.1:77430-78186	57.543	44.3366	-0.376142	0.420134
AK34_73	AK34_RS13365	Allophanate hydrolase 2 subunit 2 (EC 3.5.1.54)	NZ_CP009795.1:78235-79956	14.5776	11.4792	-0.344722	0.668249
AK34_74	AK34_RS13370	Allophanate hydrolase 2 subunit 1 (EC 3.5.1.54)	NZ_CP009795.1:78235-79956	34.0949	24.0411	-0.504053	0.448774
AK34_75	AK34_RS13375	Predicted transcription regulator, contains HTH domain (MarR family)	NZ_CP009795.1:80104-80617	96.5005	145.839	0.59577	0.169429
AK34_76	AK34_RS13380	5-formyltetrahydrofolate cyclo-ligase (EC 6.3.3.2)	NZ_CP009795.1:80694-81303	19.8673	18.2408	-0.123222	0.859593
AK34_77	AK34_RS13385	Soluble lytic murein transglycosylase precursor (EC 3.2.1.-)	NZ_CP009795.1:81311-83264	56.0604	34.4435	-0.702752	0.0865707
AK34_78	AK34_RS13390	NAD-dependent epimerase/dehydratase	NZ_CP009795.1:83513-84473	22.644	22.7302	0.00547898	0.991719
AK34_79	AK34_RS13395	Glutathione S-transferase	NZ_CP009795.1:84527-86413	22.3526	23.5743	0.0767719	0.940209
AK34_80	AK34_RS13400	CCA tRNA nucleotidyltransferase (EC 2.7.7.72)	NZ_CP009795.1:84527-86413	19.6984	30.5159	0.631478	0.217604
AK34_81	AK34_RS13405	Flagellar biosynthesis protein FlgN	NZ_CP009795.1:86538-86979	16.6098	157.924	3.24913	0.0011756
AK34_82	AK34_RS13410	Negative regulator of flagellin synthesis FlgM (anti-sigma28)	NZ_CP009795.1:87064-87397	53.1256	324.473	2.61062	0.0011756
AK34_83	AK34_RS13415	Flagellar basal-body P-ring formation protein FlgA	NZ_CP009795.1:87515-88796	1.03794	18.8715	4.18441	0.0011756
AK34_84	AK34_RS13420	Flagellar basal-body rod protein FlgB	NZ_CP009795.1:89000-89492	0.623792	89.9049	7.17119	0.404794
AK34_85	AK34_RS13425	Flagellar basal-body rod protein FlgC	NZ_CP009795.1:89528-89954	0	87.8034	Not Determined	Not Determined
AK34_86	AK34_RS13430	Flagellar basal-body rod modification protein FlgD	NZ_CP009795.1:90018-90756	1.56453	77.9281	5.63834	0.00791967
AK34_87	AK34_RS13435	Flagellar hook protein FlgE	NZ_CP009795.1:90783-92025	3.19364	102.135	4.99913	0.0011756
AK34_88	AK34_RS13440	Flagellar basal-body rod protein FlgF	NZ_CP009795.1:92045-92804	1.18019	59.623	5.65877	0.0218001
AK34_89	AK34_RS13445	Flagellar basal-body rod protein FlgG	NZ_CP009795.1:92839-93628	6.37337	132.99	4.38312	0.0011756
AK34_90	AK34_RS13450	Flagellar L-ring protein FlgH	NZ_CP009795.1:93648-94365	2.20041	68.8104	4.96678	0.00350144
AK34_91	AK34_RS13455	Flagellar P-ring protein FlgI	NZ_CP009795.1:94370-96523	2.2394	43.0981	4.26644	0.0011756
AK34_92	AK34_RS13460	Flagellar protein FlgJ [peptidoglycan hydrolase]	NZ_CP009795.1:94370-96523	2.62277	26.3314	3.32762	0.00284066
AK34_93	AK34_RS13465	Flagellar brake protein YcgR	NZ_CP009795.1:96743-97499	15.1805	54.7226	1.84992	0.0011756
AK34_94	AK34_RS13470	Flagellar hook-associated protein FlgK	NZ_CP009795.1:97595-99563	4.67216	93.8095	4.32757	0.0011756
AK34_95	AK34_RS13475	Flagellar hook-associated protein FlgL	NZ_CP009795.1:99586-100828	3.37528	81.4012	4.59197	0.0011756
AK34_96	AK34_RS13480	Pyrimidine permease RutG	NZ_CP009795.1:101122-102430	4.26154	16.5291	1.95556	0.0011756
AK34_97	AK34_RS13485	Transcriptional regulator, LysR family	NZ_CP009795.1:102611-103496	3.37647	2.58824	-0.383543	0.720715
AK34_98	AK34_RS13490	Chromate transport protein ChrA	NZ_CP009795.1:103592-104725	4.39611	6.82609	0.634832	0.533459
AK34_99	AK34_RS13495	Chromate transport protein ChrA	NZ_CP009795.1:103592-104725	4.5586	4.15119	-0.135066	0.928355
AK34_100	AK34_RS13500	FIG00453135: hypothetical protein	NZ_CP009795.1:104749-105088	25.7391	15.2702	-0.753242	0.371223
AK34_101	AK34_RS13505	FIG00453112: hypothetical protein	NZ_CP009795.1:105382-106150	12.8852	4.80438	-1.42329	0.0311154
AK34_102	AK34_RS13510	Outer membrane porin protein 32 precursor	NZ_CP009795.1:106467-107589	26.1206	21.4582	-0.283658	0.559723
AK34_103	AK34_RS13515	FIG00454145: hypothetical protein	NZ_CP009795.1:107929-108157	3.88935	7.60868	0.968118	0.803874
AK34_104	AK34_RS13520	Glutathione reductase (EC 1.8.1.7)	NZ_CP009795.1:108399-109755	3.98604	5.69779	0.515445	0.426258
AK34_105	AK34_RS13525	putative lipoprotein	NZ_CP009795.1:110224-110902	86.2179	18.8954	-2.18996	0.0011756
AK34_106	AK34_RS13530	putative lipoprotein	NZ_CP009795.1:110983-111427	98.7401	19.9805	-2.30504	0.0011756
AK34_107	AK34_RS13535	putative lipoprotein	NZ_CP009795.1:111437-112103	95.4737	17.2162	-2.47134	0.0011756
	AK34_RS13540		NZ_CP009795.1:112149-113642	23.0203	2.06534	-3.47846	0.511737
AK34_108	AK34_RS13545	Gamma-glutamyl-putrescine oxidase (EC1.4.3.-)	NZ_CP009795.1:112149-113642	3.36315	1.92671	-0.803671	0.342409
AK34_109	AK34_RS13550	Glycine/D-amino acid oxidase (deaminating) in putrescine utilization cluster	NZ_CP009795.1:113667-114972	3.30587	1.55531	-1.08783	0.212541
AK34_110	AK34_RS13555	Uncharacterized protein in putrescine utilization cluster	NZ_CP009795.1:115081-116656	1.25669	1.47174	0.227892	1
AK34_111	AK34_RS13560	Putrescine transport system permease protein PotI (TC 3.A.1.11.2)	NZ_CP009795.1:116763-118604	2.80776	2.41972	-0.214576	0.878471
AK34_112	AK34_RS13565	Putrescine transport system permease protein PotH (TC 3.A.1.11.2)	NZ_CP009795.1:116763-118604	1.25269	0.662024	-0.920074	1
AK34_113	AK34_RS13570	Putrescine transport ATP-binding protein PotG (TC 3.A.1.11.2)	NZ_CP009795.1:118614-119769	1.254	1.29801	0.0497688	1
AK34_114	AK34_RS13575	Putrescine ABC transporter putrescine-binding protein PotF (TC 3.A.1.11.2)	NZ_CP009795.1:119949-121065	1.82878	1.42592	-0.358984	0.775363
AK34_115	AK34_RS13580	Omega-amino acid--pyruvate aminotransferase (EC 2.6.1.18)	NZ_CP009795.1:121126-122557	0.775743	1.20859	0.639671	1
AK34_116	AK34_RS13585	Gamma-glutamyl-putrescine synthetase (EC 6.3.1.11)	NZ_CP009795.1:122595-123933	1.05223	1.45597	0.46853	1
AK34_117	AK34_RS13590	Gamma-glutamyl-GABA hydrolase (EC 3.5.1.94)	NZ_CP009795.1:123962-124745	0.208053	0.605018	1.54003	1
	AK34_RS13595		NZ_CP009795.1:124834-125014	2.7881	5.45432	0.968118	0.843589
AK34_118	AK34_RS13600	Putrescine utilization regulator	NZ_CP009795.1:125668-126220	7.82584	9.44001	0.270543	0.768981
AK34_119	AK34_RS13605	Gamma-glutamyl-aminobutyraldehyde dehydrogenase (EC 1.2.1.-)	NZ_CP009795.1:126314-127805	5.24861	6.21	0.242659	0.706607
AK34_120	AK34_RS13610	Copper chaperone	NZ_CP009795.1:127861-128062	17.4476	15.17	-0.201807	0.933227
AK34_121	AK34_RS13615	Heme/copper-type cytochrome/quinol oxidases, subunit 2	NZ_CP009795.1:128403-128733	8.21781	8.60789	0.0669067	0.966776
AK34_122	AK34_RS13620	High-affinity Fe2+/Pb2+ permease	NZ_CP009795.1:128746-129583	3.54762	3.9185	0.143452	0.88972
AK34_123	AK34_RS13625	FIG00453378: hypothetical protein	NZ_CP009795.1:129710-130381	150.33	93.9241	-0.678564	0.425919
AK34_124	AK34_RS13630	FIG00458190: hypothetical protein	NZ_CP009795.1:129710-130381	27.9164	22.3237	-0.322534	0.683935
AK34_125	AK34_RS13635	Glucosamine--fructose-6-phosphate aminotransferase [isomerizing] (EC 2.6.1.16)	NZ_CP009795.1:130431-132249	32.4239	20.7282	-0.645458	0.108036
AK34_126	AK34_RS13640	N-acetylglucosamine-1-phosphate uridyltransferase (EC 2.7.7.23) / Glucosamine-1-phosphate N-acetyltransferase (EC 2.3.1.157)	NZ_CP009795.1:132303-133665	38.6719	30.3268	-0.350692	0.435428
pseudo=true	AK34_RS13645		NZ_CP009795.1:133798-135216	35.5214	22.0975	-0.684806	0.254847
AK34_129	AK34_RS13650	Dihydroneopterin aldolase (EC 4.1.2.25)	NZ_CP009795.1:133798-135216	85.2375	88.0802	0.0473286	0.95485
AK34_130	AK34_RS13655	Dehydrogenases with different specificities (related to short-chain alcohol dehydrogenases)	NZ_CP009795.1:135294-136038	7.98885	6.20885	-0.363662	0.643569
AK34_131	AK34_RS13660	COG1565: Uncharacterized conserved protein	NZ_CP009795.1:136051-137242	17.5832	17.3935	-0.0156469	0.972177
AK34_132	AK34_RS13665	FIG00453003: hypothetical protein	NZ_CP009795.1:137254-137449	205.304	150.797	-0.445155	0.511454
AK34_133	AK34_RS13670	FIG00453681: hypothetical protein	NZ_CP009795.1:137471-137693	74.7336	100.814	0.431864	0.584314
AK34_134	AK34_RS13675	Fructokinase (EC 2.7.1.4)	NZ_CP009795.1:137983-141185	8.95017	20.513	1.19655	0.304696
AK34_135	AK34_RS13680	D-mannose isomerase (EC 5.3.1.7)	NZ_CP009795.1:137983-141185	21.6743	26.4406	0.286766	0.668249
AK34_136	AK34_RS13685	Transcriptional regulator, LacI family	NZ_CP009795.1:137983-141185	4.52972	12.0012	1.40569	0.34408
AK34_137	AK34_RS13690	FOG: EAL domain	NZ_CP009795.1:141380-143219	2.47361	8.68804	1.81241	0.0011756
AK34_138	AK34_RS13695	Sodium/bile acid symporter family	NZ_CP009795.1:143411-144458	2.26419	3.92073	0.792128	0.367879
AK34_139	AK34_RS13700	FIG00452481: hypothetical protein	NZ_CP009795.1:144826-145297	9.47093	14.2381	0.588181	0.450771
AK34_140	AK34_RS13705	Outer membrane protein (porin)	NZ_CP009795.1:145639-146716	6.75048	5.72637	-0.23737	0.746564
AK34_141	AK34_RS13710	LysR family transcriptional regulator DmlR	NZ_CP009795.1:146893-147856	23.8864	18.9981	-0.330333	0.505131
AK34_142	AK34_RS13715	Dioxygenases related to 2-nitropropane dioxygenase	NZ_CP009795.1:147988-148948	12.859	12.3358	-0.0599262	0.92376
AK34_143	AK34_RS13720	Haloacetate dehalogenase H-1 (EC 3.8.1.3)	NZ_CP009795.1:149251-150148	4.18824	5.44835	0.379474	0.6402
AK34_144	AK34_RS13725	Transcriptional regulator, AsnC family	NZ_CP009795.1:150183-150675	5.74568	6.09059	0.0841031	0.938864
AK34_145	AK34_RS13730	Permease of the drug/metabolite transporter (DMT) superfamily	NZ_CP009795.1:150788-151691	6.35279	2.60514	-1.28603	0.112153
AK34_146	AK34_RS13735	Predicted Fe-S protein	NZ_CP009795.1:151975-152682	41.8144	26.9851	-0.631839	0.739267
AK34_147	AK34_RS13740	YbaK/prolyl-tRNA synthetase associated region	NZ_CP009795.1:151975-152682	22.2045	12.6381	-0.813071	0.251444
AK34_148	AK34_RS13745	Hydroxymethylglutaryl-CoA lyase (EC 4.1.3.4)	NZ_CP009795.1:152707-153640	24.1423	11.2522	-1.10136	0.0131541
AK34_149	AK34_RS13750	D-3-phosphoglycerate dehydrogenase (EC 1.1.1.95)	NZ_CP009795.1:153672-154614	37.8393	83.7888	1.14687	0.00673892
AK34_150	AK34_RS13755	Glyoxalase/bleomycin resistance protein/dioxygenase	NZ_CP009795.1:154618-155056	24.0654	16.4641	-0.54764	0.416311
AK34_151	AK34_RS13760	Predicted esterase of the alpha/beta hydrolase fold	NZ_CP009795.1:155261-155885	0.984158	0.836034	-0.235329	1
AK34_152	AK34_RS13765	Phospholipase C 4 precursor (EC 3.1.4.3)	NZ_CP009795.1:155967-158085	2.44961	2.03721	-0.265958	0.733111
AK34_153	AK34_RS13770	FIG00452841: hypothetical protein	NZ_CP009795.1:158128-158449	1.91924	1.92349	0.00318945	0.925577
	AK34_RS13775		NZ_CP009795.1:158784-158997	0	0	0	1
	AK34_RS13780		NZ_CP009795.1:159013-159775	0.107918	0.630504	2.54657	1
AK34_155	AK34_RS13785	Periplasmic aromatic aldehyde oxidoreductase, FAD binding subunit YagS @ 4-hydroxybenzoyl-CoA reductase, beta subunit (EC 1.3.99.20)	NZ_CP009795.1:159793-163017	0.737457	0.520609	-0.50236	1
AK34_156	AK34_RS13790	Periplasmic aromatic aldehyde oxidoreductase, molybdenum binding subunit YagR	NZ_CP009795.1:159793-163017	0.557313	0.815237	0.548731	1
AK34_157	AK34_RS13795	Glycine cleavage system transcriptional activator	NZ_CP009795.1:163042-163963	2.33414	2.709	0.214873	0.859617
AK34_158	AK34_RS13800	Glutathione S-transferase (EC 2.5.1.18)	NZ_CP009795.1:164074-164713	0.829201	0.811077	-0.0318824	1
AK34_159	AK34_RS13805	Permeases of the major facilitator superfamily	NZ_CP009795.1:164885-166340	0.0482954	0.66391	3.78103	1
AK34_160	AK34_RS13810	Probable transcriptional regulator lrhA	NZ_CP009795.1:166447-167536	1.46686	3.32253	1.17955	0.236902
AK34_161	AK34_RS13815	Dihydrodipicolinate synthase family protein PP2639	NZ_CP009795.1:167551-168445	7.95447	6.58178	-0.273288	0.710693
pseudo=true	AK34_RS13820		NZ_CP009795.1:168585-168891	89.5356	86.0349	-0.057539	0.928355
AK34_162	AK34_RS13825	Sulfate and thiosulfate binding protein CysP	NZ_CP009795.1:168897-169917	16.4833	11.0562	-0.576147	0.250783
AK34_163	AK34_RS13830	Kef-type K+ transport systems, predicted NAD-binding component	NZ_CP009795.1:170076-171060	10.115	3.93552	-1.36187	0.0303022
AK34_164	AK34_RS13835	hypothetical protein	NZ_CP009795.1:172106-172550	76.7973	28.1116	-1.44989	0.0011756
	AK34_RS13840		NZ_CP009795.1:173776-173959	85.8022	100.646	0.230197	0.838871
AK34_166	AK34_RS13845	Indolepyruvate ferredoxin oxidoreductase, alpha and beta subunits	NZ_CP009795.1:175758-179331	39.0347	53.575	0.456801	0.361788
AK34_167	AK34_RS13850	NhaP-type Na+/H+ and K+/H+ antiporters	NZ_CP009795.1:179421-181089	9.45762	10.494	0.150015	0.798373
AK34_168	AK34_RS13855	Diguanylate cyclase/phosphodiesterase domain 2 (EAL)	NZ_CP009795.1:181392-182676	0.608258	2.24625	1.88476	0.174652
AK34_169	AK34_RS13860	Cytoplasmic copper homeostasis protein CutC	NZ_CP009795.1:182784-183510	2.72517	7.09834	1.38114	0.138544
AK34_170	AK34_RS13865	hypothetical protein	NZ_CP009795.1:183654-184455	28.9708	31.994	0.143205	0.803874
AK34_171	AK34_RS13870	hypothetical protein	NZ_CP009795.1:184574-186104	11.362	14.8409	0.385366	0.429428
AK34_172	AK34_RS13875	Biotin synthase (EC 2.8.1.6)	NZ_CP009795.1:186641-187661	3.8824	8.1712	1.0736	0.104649
AK34_173	AK34_RS13880	Dethiobiotin synthetase (EC 6.3.3.3)	NZ_CP009795.1:187696-190973	2.61144	2.72289	0.0602946	0.974872
AK34_174	AK34_RS13885	8-amino-7-oxononanoate synthase (EC 2.3.1.47)	NZ_CP009795.1:187696-190973	5.70965	7.61174	0.414823	0.623147
AK34_175	AK34_RS13890	Adenosylmethionine-8-amino-7-oxononanoate aminotransferase (EC 2.6.1.62)	NZ_CP009795.1:187696-190973	1.25901	4.41062	1.80869	0.127222
AK34_176	AK34_RS13895	hypothetical protein	NZ_CP009795.1:191103-191325	7.04761	16.4701	1.22464	0.574177
AK34_177	AK34_RS13900	Dienelactone hydrolase and related enzymes	NZ_CP009795.1:191376-192651	4.82973	15.8793	1.71713	0.0011756
AK34_178	AK34_RS13905	UPF0225 protein YchJ	NZ_CP009795.1:192758-193196	3.73483	2.47636	-0.592819	0.715028
AK34_179	AK34_RS13910	Dehydrogenases with different specificities (related to short-chain alcohol dehydrogenases)	NZ_CP009795.1:193235-193913	7.12504	7.33906	0.0426976	0.957305
AK34_180	AK34_RS13915	Carbonic anhydrase (EC 4.2.1.1)	NZ_CP009795.1:193998-194766	7.87753	9.51137	0.27191	0.715982
AK34_181	AK34_RS13920	Isocitrate dehydrogenase phosphatase (EC 2.7.11.5)/kinase (EC 3.1.3.-)	NZ_CP009795.1:194827-196657	11.9758	12.7733	0.0930122	0.871696
	AK34_RS13925		NZ_CP009795.1:196716-196926	10.0946	13.1653	0.383155	0.883006
AK34_182	AK34_RS13930	Zn-dependent hydrolases, including glyoxylases	NZ_CP009795.1:196944-198024	13.6025	9.90476	-0.457681	0.38787
AK34_183	AK34_RS13935	ABC transporter, ATP-binding protein	NZ_CP009795.1:198042-199692	9.55886	9.54366	-0.00229607	0.990321
AK34_184	AK34_RS13940	ABC transporter, periplasmic substrate-binding protein PA5317	NZ_CP009795.1:199882-201478	16.2267	14.0649	-0.206264	0.689357
AK34_185	AK34_RS13945	Oxidoreductase, short-chain dehydrogenase/reductase family (EC 1.1.1.-)	NZ_CP009795.1:201797-202571	50.35	29.776	-0.757844	0.0604011
AK34_186	AK34_RS13950	Periplasmic thiol:disulfide interchange protein DsbA	NZ_CP009795.1:202590-203229	140.643	51.3152	-1.45458	0.0011756
AK34_187	AK34_RS13955	Cell division protein	NZ_CP009795.1:203298-204159	53.9837	25.7244	-1.06938	0.00475603
AK34_188	AK34_RS13960	Arginyl-tRNA synthetase (EC 6.1.1.19)	NZ_CP009795.1:204276-206058	46.0032	21.1515	-1.12097	0.0011756
AK34_189	AK34_RS13965	FIG00452848: hypothetical protein	NZ_CP009795.1:206258-206582	399.4	208.094	-0.940599	0.0126808
AK34_190	AK34_RS13970	5-methyltetrahydrofolate--homocysteine methyltransferase (EC 2.1.1.13)	NZ_CP009795.1:206669-209387	34.6311	23.5578	-0.555864	0.199252
AK34_191	AK34_RS13975	5-methyltetrahydrofolate--homocysteine methyltransferase (EC 2.1.1.13)	NZ_CP009795.1:209430-210501	49.6971	37.5713	-0.40353	0.373249
AK34_192	AK34_RS13980	FIG00452673: hypothetical protein	NZ_CP009795.1:210817-211075	206.714	185.995	-0.152373	0.795965
AK34_193	AK34_RS13985	Putative PROLIN-rich signal peptide protein	NZ_CP009795.1:211488-212700	11.2648	6.96513	-0.6936	0.174652
AK34_194	AK34_RS13990	Transcriptional regulator, IclR family	NZ_CP009795.1:212807-213674	5.1375	6.86049	0.417245	0.59526
AK34_195	AK34_RS13995	Fumarylacetoacetate hydrolase family protein	NZ_CP009795.1:213801-214794	41.5591	13.8462	-1.58567	0.0011756
AK34_196	AK34_RS14000	Enoyl-CoA hydratase (EC 4.2.1.17)	NZ_CP009795.1:215003-215831	22.5193	11.3192	-0.992394	0.039586
AK34_197	AK34_RS14005	Alginate regulatory protein AlgP	NZ_CP009795.1:215907-216693	12.7466	9.1491	-0.478409	0.446088
AK34_198	AK34_RS14010	Patatin	NZ_CP009795.1:216717-217944	10.0666	6.83758	-0.558026	0.310581
AK34_199	AK34_RS14015	FIG00453717: hypothetical protein	NZ_CP009795.1:218419-219301	129.288	78.1618	-0.726054	0.0821422
AK34_200	AK34_RS14020	Cytidyltransferase-related domain protein	NZ_CP009795.1:219460-219937	24.4226	24.4445	0.00129433	0.984455
AK34_201	AK34_RS14025	FIG00452712: hypothetical protein	NZ_CP009795.1:220717-220960	12.6611	16.6546	0.395512	0.82133
AK34_202	AK34_RS14030	Pantothenate kinase type III, CoaX-like (EC 2.7.1.33)	NZ_CP009795.1:221296-223002	4.18377	5.53797	0.404554	0.739267
AK34_203	AK34_RS14035	Biotin--protein ligase (EC 6.3.4.9)(EC 6.3.4.10)(EC 6.3.4.11)(EC 6.3.4.15)	NZ_CP009795.1:221296-223002	4.61679	5.34353	0.210902	0.855964
AK34_205	AK34_RS14040	PhoP/Q-regulated protein PqaA	NZ_CP009795.1:223743-225150	3.31536	3.10315	-0.0954289	0.914653
AK34_206	AK34_RS14045	FOG: TPR repeat, SEL1 subfamily	NZ_CP009795.1:225223-228156	0.534345	0.443427	-0.269076	1
AK34_207	AK34_RS14050	2',3'-cyclic-nucleotide 2'-phosphodiesterase (EC 3.1.4.16)	NZ_CP009795.1:225223-228156	0.838603	1.32705	0.662157	1
AK34_208	AK34_RS14055	ABC-type transport system involved in resistance to organic solvents, permease component	NZ_CP009795.1:228439-230445	23.5026	15.626	-0.588867	0.296363
AK34_209	AK34_RS14060	Methionine ABC transporter ATP-binding protein	NZ_CP009795.1:228439-230445	12.4852	11.8869	-0.070837	0.944253
AK34_210	AK34_RS14065	ABC-type transport system involved in resistance to organic solvents, periplasmic component	NZ_CP009795.1:230474-231404	35.6954	19.8565	-0.846124	0.0353321
AK34_211	AK34_RS14070	putative lipoprotein	NZ_CP009795.1:231496-232120	15.2617	11.0557	-0.465132	0.472373
AK34_212	AK34_RS14075	Putative transmembrane protein	NZ_CP009795.1:232139-233291	8.85377	5.84475	-0.59915	0.307893
AK34_213	AK34_RS14080	Ferredoxin, 2Fe-2S	NZ_CP009795.1:233436-233754	61.1292	46.2215	-0.403297	0.514946
AK34_214	AK34_RS14085	alpha/beta hydrolase	NZ_CP009795.1:233766-234411	18.1213	20.0248	0.144096	0.824472
	AK34_RS14090		NZ_CP009795.1:234535-234751	12.1108	22.4958	0.893356	0.616851
AK34_215	AK34_RS14095	D-alanyl-D-alanine carboxypeptidase (EC 3.4.16.4)	NZ_CP009795.1:235008-236325	50.9389	27.1918	-0.905598	0.0122286
AK34_216	AK34_RS14100	D-alanine aminotransferase (EC 2.6.1.21)	NZ_CP009795.1:236373-237608	60.7701	39.2377	-0.631122	0.330053
AK34_217	AK34_RS14105	Proposed lipoate regulatory protein YbeD	NZ_CP009795.1:236373-237608	415.082	229.674	-0.853812	0.180871
AK34_218	AK34_RS14110	Glycine cleavage system transcriptional activator GcvA	NZ_CP009795.1:237644-238637	19.0047	14.68	-0.372505	0.469311
AK34_219	AK34_RS14115	FIG00453134: hypothetical protein	NZ_CP009795.1:238739-239066	38.574	65.6088	0.766261	0.189706
AK34_220	AK34_RS14120	Octanoate-[acyl-carrier-protein]-protein-N-octanoyltransferase (EC 2.3.1.181)	NZ_CP009795.1:239149-240881	65.8566	51.2726	-0.361142	0.634077
AK34_221	AK34_RS14125	Lipoyl synthase (EC 2.8.1.8)	NZ_CP009795.1:239149-240881	59.5481	45.8267	-0.377866	0.554406
AK34_222	AK34_RS14130	Taurine-binding periplasmic protein TauA	NZ_CP009795.1:241138-242155	2.43069	1.23494	-0.976922	0.409463
AK34_223	AK34_RS14135	Taurine transport ATP-binding protein TauB	NZ_CP009795.1:242193-243953	1.38255	1.08447	-0.350335	1
AK34_224	AK34_RS14140	ABC-type nitrate/sulfonate/bicarbonate transport system, permease component	NZ_CP009795.1:242193-243953	3.89949	2.24631	-0.795732	0.425153
AK34_225	AK34_RS14145	Gamma-glutamyltranspeptidase (EC 2.3.2.2) @ Glutathione hydrolase (EC 3.4.19.13)	NZ_CP009795.1:244038-245913	2.93138	3.82881	0.385314	0.569602
AK34_226	AK34_RS14150	Transcriptional regulator, LysR family	NZ_CP009795.1:245980-246943	2.11635	2.18267	0.0445164	0.970488
AK34_227	AK34_RS14155	Enoyl-CoA hydratase (EC 4.2.1.17) / Delta(3)-cis-delta(2)-trans-enoyl-CoA isomerase (EC 5.3.3.8) / 3-hydroxyacyl-CoA dehydrogenase (EC 1.1.1.35) / 3-hydroxybutyryl-CoA epimerase (EC 5.1.2.3)	NZ_CP009795.1:247186-249319	4.91173	10.7965	1.13626	0.005425
AK34_228	AK34_RS14160	Acyl-CoA dehydrogenase, long-chain specific (EC 1.3.99.13)	NZ_CP009795.1:249347-250544	6.46977	15.1253	1.22518	0.0107733
AK34_229	AK34_RS14165	Acyl-CoA dehydrogenase family protein	NZ_CP009795.1:250559-251702	3.28775	3.27488	-0.00565907	0.977389
AK34_230	AK34_RS14170	Aerobic C4-dicarboxylate transporter for fumarate, L-malate, D-malate, succunate, aspartate	NZ_CP009795.1:252187-253477	18.1779	33.83	0.89612	0.0218001
AK34_231	AK34_RS14175	Signal transduction histidine kinase regulating C4-dicarboxylate transport system (EC 2.7.13.3)	NZ_CP009795.1:253481-255485	9.84539	8.36024	-0.235905	0.652369
AK34_232	AK34_RS14180	Two component, Sigma-54 Specific, central transcriptional regulator of acidic amino acid uptake	NZ_CP009795.1:255582-256938	8.64731	12.1205	0.487131	0.342409
AK34_233	AK34_RS14185	Thiol:disulfide interchange protein tlpA	NZ_CP009795.1:257059-257596	115.404	76.7477	-0.588493	0.161342
AK34_234	AK34_RS14190	FIG00453193: hypothetical protein	NZ_CP009795.1:257761-258334	25.5136	25.0798	-0.0247419	0.966776
AK34_235	AK34_RS14195	MG(2+) CHELATASE FAMILY PROTEIN / ComM-related protein	NZ_CP009795.1:258664-260281	1.43852	1.59092	0.145278	1
AK34_236	AK34_RS14200	FIG005902: hypothetical protein	NZ_CP009795.1:260527-260779	55.2352	79.7516	0.529926	0.46606
AK34_237	AK34_RS14205	Nitrogen regulatory protein P-II, GlnK	NZ_CP009795.1:261130-261469	1.30291	0.419072	-1.63647	1
AK34_238	AK34_RS14210	Ammonium transporter	NZ_CP009795.1:261501-263007	2.18215	1.35937	-0.682811	0.467297
AK34_239	AK34_RS14215	Glutamate--cysteine ligase (EC 6.3.2.2), divergent, of Alpha- and Beta-proteobacteria type	NZ_CP009795.1:263246-264536	28.2117	27.349	-0.0448042	0.933227
AK34_240	AK34_RS14220	Glutathione synthetase (EC 6.3.2.3)	NZ_CP009795.1:264563-265520	20.2411	17.7809	-0.186957	0.739267
AK34_241	AK34_RS14225	Sugar transport PTS system IIa component	NZ_CP009795.1:265742-266213	82.8283	56.2861	-0.557347	0.218025
AK34_242	AK34_RS14230	Phosphocarrier protein, nitrogen regulation associated	NZ_CP009795.1:266286-266556	677.136	452.251	-0.582321	0.164665
AK34_243	AK34_RS14235	Phosphoenolpyruvate-protein phosphotransferase of PTS system (EC 2.7.3.9)	NZ_CP009795.1:266757-268530	81.4559	52.0552	-0.645976	0.145357
AK34_244	AK34_RS14240	Molybdopterin-synthase adenylyltransferase (EC 2.7.7.80)	NZ_CP009795.1:268627-269380	30.4319	31.2299	0.0373431	0.948391
AK34_245	AK34_RS14245	Carboxyl-terminal protease (EC 3.4.21.102)	NZ_CP009795.1:269500-271051	93.0695	58.3421	-0.673771	0.117833
AK34_246	AK34_RS14250	Phosphoglycerate mutase (EC 5.4.2.11)	NZ_CP009795.1:271274-272021	72.6091	52.1123	-0.478525	0.280508
AK34_247	AK34_RS14255	FIG136845: Rhodanese-related sulfurtransferase	NZ_CP009795.1:272156-272836	74.7117	48.5159	-0.622876	0.358356
AK34_248	AK34_RS14260	Glutaredoxin 3 (Grx3)	NZ_CP009795.1:272156-272836	243.008	193.994	-0.324992	0.633077
AK34_249	AK34_RS14265	Protein-export protein SecB (maintains pre-export unfolded state)	NZ_CP009795.1:272939-273422	95.4568	78.6328	-0.279718	0.567729
AK34_250	AK34_RS14270	Glycerol-3-phosphate dehydrogenase [NAD(P)+] (EC 1.1.1.94)	NZ_CP009795.1:273448-274447	37.205	22.8485	-0.703397	0.0833474
AK34_251	AK34_RS14275	O-acetyl-ADP-ribose deacetylase	NZ_CP009795.1:274544-275069	8.10375	13.0082	0.682758	0.382752
AK34_252	AK34_RS14280	tRNA (cytidine(34)-2'-O)-methyltransferase (EC 2.1.1.207)	NZ_CP009795.1:275107-275578	4.87494	12.0285	1.303	0.178414
AK34_253	AK34_RS14285	Competence protein F homolog, phosphoribosyltransferase domain; protein YhgH required for utilization of DNA as sole source of carbon and energy	NZ_CP009795.1:275678-276458	2.57572	6.75598	1.39119	0.121046
AK34_254	AK34_RS14290	SAM-dependent methyltransferase, BioC-like	NZ_CP009795.1:276541-277507	13.351	14.2542	0.0944353	0.88373
AK34_255	AK34_RS14295	Putative transmembrane protein	NZ_CP009795.1:277702-278227	54.6031	84.9766	0.638082	0.13234
AK34_256	AK34_RS14300	Cytochrome c oxidase polypeptide II (EC 1.9.3.1)	NZ_CP009795.1:278283-279885	102.769	107.654	0.0669963	0.914653
AK34_257	AK34_RS14305	Cytochrome c oxidase polypeptide I (EC 1.9.3.1)	NZ_CP009795.1:279928-281536	85.7176	79.1045	-0.115832	0.843281
AK34_259	AK34_RS14315	Cytochrome oxidase biogenesis protein Cox11-CtaG, copper delivery to Cox1	NZ_CP009795.1:281782-282391	129.519	183.336	0.501326	0.254847
AK34_260	AK34_RS14320	Putative transmembrane protein	NZ_CP009795.1:282405-282603	191.682	273.518	0.512921	0.400932
AK34_261	AK34_RS14325	Cytochrome c oxidase polypeptide III (EC 1.9.3.1)	NZ_CP009795.1:282738-283596	147.289	134.24	-0.133828	0.809407
AK34_262	AK34_RS14330	Probable transmembrane protein	NZ_CP009795.1:283766-283976	217.103	254.833	0.231172	0.700981
AK34_263	AK34_RS14335	Cytochrome oxidase biogenesis protein Surf1, facilitates heme A insertion	NZ_CP009795.1:284060-284771	19.6974	21.1662	0.103756	0.872214
AK34_264	AK34_RS14340	Hypotehtical protein in Cytochrome oxidase biogenesis cluster	NZ_CP009795.1:284831-285458	18.7443	13.4984	-0.473666	0.423643
AK34_265	AK34_RS14345	Heme A synthase, cytochrome oxidase biogenesis protein Cox15-CtaA	NZ_CP009795.1:285483-286596	12.0969	11.8636	-0.0280996	0.96102
AK34_266	AK34_RS14350	Heme O synthase, protoheme IX farnesyltransferase (EC 2.5.1.-) COX10-CtaB	NZ_CP009795.1:286604-287507	97.5521	58.6092	-0.735045	0.0689656
AK34_267	AK34_RS14355	Cytochrome oxidase biogenesis protein Sco1/SenC/PrrC, thiol-disulfide reductase involved in Cu(I) insertion into CoxII Cu(A) center	NZ_CP009795.1:287525-288143	76.212	49.634	-0.618688	0.142995
AK34_268	AK34_RS14360	YCII-related domain family	NZ_CP009795.1:288291-288582	129.55	68.6988	-0.915156	0.0579576
AK34_269	AK34_RS14365	Methyl-accepting chemotaxis protein I (serine chemoreceptor protein)	NZ_CP009795.1:288790-290428	7.74637	36.7858	2.24756	0.0011756
AK34_270	AK34_RS14370	Methionine ABC transporter substrate-binding protein	NZ_CP009795.1:290621-291437	55.8762	103.063	0.883215	0.017658
AK34_271	AK34_RS14375	FIG00454947: hypothetical protein	NZ_CP009795.1:291670-291985	14.7872	11.6205	-0.347673	0.784288
AK34_272	AK34_RS14380	ABC transporter, substrate-binding protein	NZ_CP009795.1:292319-293285	109.8	32.1179	-1.77343	0.0011756
AK34_273	AK34_RS14385	ABC transporter, permease protein	NZ_CP009795.1:293428-294325	57.3926	22.8065	-1.33142	0.0011756
AK34_274	AK34_RS14390	ABC transporter, ATP-binding protein	NZ_CP009795.1:294326-295121	28.4603	11.2807	-1.33509	0.00284066
AK34_275	AK34_RS14395	RecA/RadA recombinase	NZ_CP009795.1:295422-297544	7.4957	3.15504	-1.24841	0.234837
AK34_276	AK34_RS14400	DNA polymerase IV-like protein ImuB	NZ_CP009795.1:295422-297544	2.1989	2.08412	-0.0773424	0.951
AK34_277	AK34_RS14405	Error-prone repair homolog of DNA polymerase III alpha subunit (EC 2.7.7.7)	NZ_CP009795.1:297550-300766	5.29318	3.53721	-0.581523	0.224934
AK34_278	AK34_RS14410	Predicted transcriptional regulator of N-Acetylglucosamine utilization, GntR family	NZ_CP009795.1:301066-301801	6.02488	6.52622	0.115316	0.90903
AK34_279	AK34_RS14415	N-acetylglucosamine-6-phosphate deacetylase (EC 3.5.1.25)	NZ_CP009795.1:301896-304009	3.68152	4.31333	0.228503	0.827229
AK34_280	AK34_RS14420	Glucosamine-6-phosphate deaminase [isomerizing], alternative (EC 3.5.99.6)	NZ_CP009795.1:301896-304009	3.8785	3.84019	-0.0143221	0.980205
AK34_281	AK34_RS14425	PTS system, glucose-specific IIA component (EC 2.7.1.69) / Phosphotransferase system, phosphocarrier protein HPr / Phosphoenolpyruvate-protein phosphotransferase of PTS system (EC 2.7.3.9)	NZ_CP009795.1:304024-306619	1.06935	1.40495	0.393779	1
AK34_282	AK34_RS14430	PTS system, N-acetylglucosamine-specific IIA component (EC 2.7.1.69) / PTS system, N-acetylglucosamine-specific IIB component (EC 2.7.1.69) / PTS system, N-acetylglucosamine-specific IIC component (EC 2.7.1.69)	NZ_CP009795.1:306696-308466	2.81398	2.57467	-0.128221	0.87898
AK34_283	AK34_RS14435	Beta-hexosaminidase (EC 3.2.1.52)	NZ_CP009795.1:308726-311222	0.95389	1.6302	0.773154	1
AK34_285	AK34_RS14445	Cytochrome d ubiquinol oxidase subunit II (EC 1.10.3.-)	NZ_CP009795.1:311982-313119	7.79804	20.9819	1.42796	0.0011756
AK34_286	AK34_RS14450	Cytochrome d ubiquinol oxidase subunit I (EC 1.10.3.-)	NZ_CP009795.1:313150-314996	13.6445	33.9652	1.31574	0.0011756
AK34_287	AK34_RS14455	FIG00454489: hypothetical protein	NZ_CP009795.1:313150-314996	38.5755	83.1099	1.10734	0.409569
AK34_288	AK34_RS14460	RNA polymerase sigma factor RpoH	NZ_CP009795.1:315372-316308	63.3956	29.9186	-1.08334	0.00207106
AK34_289	AK34_RS14465	Putative signal peptide protein	NZ_CP009795.1:316665-317235	86.1199	98.0704	0.187471	0.708227
AK34_290	AK34_RS14470	Zn-dependent hydrolases, including glyoxylases	NZ_CP009795.1:317279-317663	57.8262	85.9281	0.571406	0.240057
AK34_291	AK34_RS14475	2-isopropylmalate synthase (EC 2.3.3.13)	NZ_CP009795.1:317793-319440	14.9416	12.6411	-0.241212	0.631414
AK34_292	AK34_RS14480	Anthranilate phosphoribosyltransferase like (EC 2.4.2.18)	NZ_CP009795.1:319805-320780	5.41883	5.49724	0.0207282	0.979508
AK34_293	AK34_RS14485	Maleylacetoacetate isomerase (EC 5.2.1.2) @ Glutathione S-transferase, zeta (EC 2.5.1.18)	NZ_CP009795.1:320958-321603	29.2367	26.2438	-0.155808	0.799523
AK34_294	AK34_RS14490	Signal recognition particle receptor FtsY	NZ_CP009795.1:321713-322874	44.3767	28.1202	-0.658194	0.106174
AK34_295	AK34_RS14495	16S rRNA (guanine(966)-N(2))-methyltransferase (EC 2.1.1.171)	NZ_CP009795.1:323087-323702	23.7837	13.6149	-0.80479	0.13234
AK34_296	AK34_RS14500	Phosphopantetheine adenylyltransferase (EC 2.7.7.3)	NZ_CP009795.1:323813-324311	93.1943	106.998	0.199272	0.692217
AK34_297	AK34_RS14505	Uncharacterized ferredoxin-like protein YfhL	NZ_CP009795.1:324370-324637	143.265	135.182	-0.0837888	0.896079
AK34_298	AK34_RS14510	Histidinol-phosphate aminotransferase (EC 2.6.1.9)	NZ_CP009795.1:324716-325784	17.2844	17.5568	0.0225573	0.966776
AK34_299	AK34_RS14515	Peptidyl-tRNA hydrolase (EC 3.1.1.29)	NZ_CP009795.1:325928-326528	16.2564	29.9209	0.880149	0.0713267
AK34_300	AK34_RS14520	LSU ribosomal protein L25p	NZ_CP009795.1:326636-327245	187.843	202.204	0.106285	0.850277
AK34_301	AK34_RS14525	Ribose-phosphate pyrophosphokinase (EC 2.7.6.1)	NZ_CP009795.1:327406-328363	233.048	233.887	0.00518111	0.988431
AK34_302	AK34_RS14530	tRNA-Gln	NZ_CP009795.1:328406-328483	485260	615372	0.3427	0.640858
AK34_303	AK34_RS14535	4-diphosphocytidyl-2-C-methyl-D-erythritol kinase (EC 2.7.1.148)	NZ_CP009795.1:328535-329417	195.979	185.063	-0.0826819	0.889014
AK34_304	AK34_RS14540	Outer membrane lipoprotein LolB	NZ_CP009795.1:329443-331890	32.4914	36.3488	0.161852	0.875466
AK34_305	AK34_RS14545	FIG140336: TPR domain protein	NZ_CP009795.1:329443-331890	21.8338	17.0228	-0.359098	0.535242
AK34_306	AK34_RS14550	Formamidopyrimidine-DNA glycosylase (EC 3.2.2.23)	NZ_CP009795.1:331976-332804	16.6012	12.556	-0.402915	0.466944
AK34_307	AK34_RS14555	A/G-specific adenine glycosylase (EC 3.2.2.-)	NZ_CP009795.1:332841-333951	9.46256	7.31051	-0.372257	0.532294
AK34_308	AK34_RS14560	Uncharacterized protein, similar to the N-terminal domain of Lon protease	NZ_CP009795.1:334078-334714	15.9884	15.9599	-0.00256704	0.985148
AK34_309	AK34_RS14565	FIG000506: Predicted P-loop-containing kinase	NZ_CP009795.1:334740-335649	16.5006	16.2242	-0.0243731	0.965577
AK34_310	AK34_RS14570	HPr kinase/phosphorylase (EC 2.7.1.-) (EC 2.7.4.-)	NZ_CP009795.1:335715-336684	32.7218	35.9913	0.137395	0.795315
AK34_311	AK34_RS14575	PTS IIA-like nitrogen-regulatory protein PtsN	NZ_CP009795.1:336810-337323	63.2003	57.2236	-0.143321	0.797192
AK34_312	AK34_RS14580	Ribosome hibernation protein YhbH	NZ_CP009795.1:337518-337878	142.515	384.664	1.43248	0.0011756
AK34_313	AK34_RS14585	RNA polymerase sigma-54 factor RpoN	NZ_CP009795.1:338036-339542	78.368	110.652	0.497691	0.310803
AK34_314	AK34_RS14590	Lipopolysaccharide ABC transporter, ATP-binding protein LptB	NZ_CP009795.1:339696-341135	108.679	71.3335	-0.607422	0.287833
AK34_315	AK34_RS14595	LptA, protein essential for LPS transport across the periplasm	NZ_CP009795.1:339696-341135	69.2833	50.1653	-0.465819	0.602485
AK34_316	AK34_RS14600	Lipopolysaccharide-assembly protein LptC	NZ_CP009795.1:341155-341770	73.8964	34.9909	-1.07852	0.00732982
AK34_317	AK34_RS14605	3-deoxy-D-manno-octulosonate 8-phosphate phosphatase (EC 3.1.3.45)	NZ_CP009795.1:341773-343293	110.835	52.2428	-1.0851	0.258883
AK34_318	AK34_RS14610	D-arabinose 5-phosphate isomerase (EC 5.3.1.13)	NZ_CP009795.1:341773-343293	98.7194	70.409	-0.487574	0.396898
AK34_319	AK34_RS14615	Glutathione-regulated potassium-efflux system protein KefB	NZ_CP009795.1:343417-345424	15.9355	16.0801	0.0130303	0.974569
AK34_320	AK34_RS14620	Adenine phosphoribosyltransferase (EC 2.4.2.7)	NZ_CP009795.1:345523-346090	43.5003	56.4826	0.376782	0.443737
AK34_321	AK34_RS14625	L-lysine permease	NZ_CP009795.1:346115-346730	17.4581	10.5943	-0.720609	0.236138
AK34_322	AK34_RS14630	NUDIX hydrolase, associated with Thiamin pyrophosphokinase	NZ_CP009795.1:346735-347602	24.6689	13.9817	-0.81915	0.0643765
AK34_323	AK34_RS14635	Formyltetrahydrofolate deformylase (EC 3.5.1.10)	NZ_CP009795.1:347669-348554	43.6321	26.7354	-0.706639	0.0847353
AK34_324	AK34_RS14640	putative membrane protein	NZ_CP009795.1:348632-349715	28.3834	20.0271	-0.503094	0.275852
AK34_325	AK34_RS14645	Excinuclease ABC subunit A	NZ_CP009795.1:349938-352824	22.8833	38.9591	0.767666	0.0590482
AK34_326	AK34_RS14650	Inner membrane transport protein YajR	NZ_CP009795.1:353086-354274	43.8305	33.5125	-0.387238	0.390343
AK34_327	AK34_RS14655	Single-stranded DNA-binding protein	NZ_CP009795.1:354375-354921	86.1765	59.9729	-0.522984	0.237657
AK34_328	AK34_RS14660	Arsenate reductase (EC 1.20.4.1)	NZ_CP009795.1:355177-356691	16.3524	18.8885	0.208008	0.871696
AK34_329	AK34_RS14665	Arsenical-resistance protein ACR3	NZ_CP009795.1:355177-356691	6.04646	12.2617	1.02	0.173419
AK34_330	AK34_RS14670	Transcriptional regulator, ArsR family	NZ_CP009795.1:356735-357071	35.8201	41.5588	0.214387	0.776535
AK34_331	AK34_RS14675	DNA-3-methyladenine glycosylase II (EC 3.2.2.21)	NZ_CP009795.1:357854-358478	2.80938	1.25405	-1.16365	0.478628
AK34_332	AK34_RS14680	granule-associated protein	NZ_CP009795.1:359210-359792	4.49016	8.22072	0.872497	0.341852
AK34_333	AK34_RS14685	Acetyl-CoA acetyltransferase (EC 2.3.1.9)	NZ_CP009795.1:360103-361285	12.9836	29.7118	1.19434	0.00284066
AK34_334	AK34_RS14690	Acetoacetyl-CoA reductase (EC 1.1.1.36)	NZ_CP009795.1:361491-362235	4.50297	6.10716	0.439624	0.614364
AK34_335	AK34_RS14695	FIG00454257: hypothetical protein	NZ_CP009795.1:362346-362556	1.68243	13.2097	2.97298	0.488864
AK34_336	AK34_RS14700	Putative metalloprotease yggG (EC 3.4.24.-)	NZ_CP009795.1:362814-363576	62.978	77.5562	0.300393	0.518106
	AK34_RS14705		NZ_CP009795.1:364008-364252	5.13526	17.5487	1.77285	0.387205
AK34_338	AK34_RS14710	Cardiolipin synthetase (EC 2.7.8.-)	NZ_CP009795.1:364451-366077	8.46559	13.4352	0.666334	0.13234
AK34_339	AK34_RS14715	Ribulose-5-phosphate 4-epimerase and related epimerases and aldolases	NZ_CP009795.1:366291-367065	47.9608	44.5621	-0.10604	0.850277
AK34_340	AK34_RS14720	FIG00453331: hypothetical protein	NZ_CP009795.1:367092-368112	22.0224	14.7171	-0.581478	0.21281
AK34_341	AK34_RS14725	FIG00453415: hypothetical protein	NZ_CP009795.1:368515-368950	7.85542	7.80095	-0.0100394	0.972177
AK34_343	AK34_RS14730	6-hexanolactone hydrolase	NZ_CP009795.1:369039-370814	7.35289	7.2339	-0.0235374	0.972177
AK34_342	AK34_RS14735	STAPHYLOLYTIC protease PREPROENZYME LASA	NZ_CP009795.1:369039-370814	6.4862	9.48786	0.54871	0.480532
AK34_344	AK34_RS14740	Permeases of the major facilitator superfamily	NZ_CP009795.1:370919-372515	14.4404	23.963	0.730694	0.0675972
AK34_345	AK34_RS14745	Transcriptional regulator, MarR family	NZ_CP009795.1:372542-372989	28.4759	28.6599	0.00929229	0.985148
AK34_346	AK34_RS14750	ThiJ/PfpI family protein	NZ_CP009795.1:373118-373700	17.6202	16.7858	-0.0699913	0.923837
AK34_347	AK34_RS14755	Putative cryptic D-serine deaminase (EC 4.3.1.18)	NZ_CP009795.1:373840-375121	6.75176	10.5939	0.649894	0.202458
AK34_348	AK34_RS14760	Transcriptional regulator of RpiR family in catabolic operon	NZ_CP009795.1:375240-376176	7.15884	10.3852	0.536732	0.384736
AK34_349	AK34_RS14765	N-acyl-D-amino-acid deacylase (EC 3.5.1.81)	NZ_CP009795.1:376178-377660	6.07762	5.91929	-0.0380825	0.953252
AK34_350	AK34_RS14770	RidA/YER057c/UK114 superfamily protein	NZ_CP009795.1:377746-378133	15.0679	13.3101	-0.178956	0.859617
AK34_351	AK34_RS14775	hypothetical protein	NZ_CP009795.1:378950-379163	304.328	252.06	-0.271856	0.634077
AK34_352	AK34_RS14780	NADPH-dependent 7-cyano-7-deazaguanine reductase (EC 1.7.1.-)	NZ_CP009795.1:379360-380185	37.3323	24.7478	-0.593122	0.174652
AK34_353	AK34_RS14785	Threonine dehydratase biosynthetic (EC 4.3.1.19)	NZ_CP009795.1:380196-381720	17.6579	21.5176	0.285206	0.550214
AK34_354	AK34_RS14790	FAD/FMN-containing dehydrogenases	NZ_CP009795.1:382281-386316	22.6636	23.6732	0.0628789	0.914653
AK34_355	AK34_RS14795	Diadenosine tetraphosphate (Ap4A) hydrolase and other HIT family hydrolases	NZ_CP009795.1:386401-387255	39.6586	36.1044	-0.135458	0.861817
AK34_356	AK34_RS14800	FIG00899427: hypothetical protein	NZ_CP009795.1:386401-387255	20.6971	33.5845	0.698366	0.390343
AK34_357	AK34_RS14805	2-methoxy-6-polyprenyl-1,4-benzoquinol methylase (EC 2.1.1.201)	NZ_CP009795.1:387307-388039	36.1532	50.1219	0.471315	0.310581
AK34_358	AK34_RS14810	Mitochondrial import inner membrane translocase, subunit Tim44 precursor	NZ_CP009795.1:388080-389106	99.0553	116.376	0.232484	0.648209
AK34_359	AK34_RS14815	Protein YigP (COG3165) clustered with ubiquinone biosynthetic genes	NZ_CP009795.1:389268-389895	57.9409	38.2977	-0.597326	0.181772
AK34_360	AK34_RS14820	Ubiquinone biosynthesis monooxygenase UbiB	NZ_CP009795.1:389907-391485	30.9072	24.8802	-0.312944	0.494101
AK34_361	AK34_RS14825	SAM-dependent methyltransferases	NZ_CP009795.1:391502-392129	17.0392	12.6682	-0.427645	0.484718
AK34_362	AK34_RS14830	Type I antifreeze protein	NZ_CP009795.1:392225-392555	267.901	110.104	-1.28283	0.0011756
AK34_363	AK34_RS14835	Transporter	NZ_CP009795.1:392616-393267	232.804	349.133	0.584664	0.238215
AK34_364	AK34_RS14840	Aspartyl-tRNA synthetase (EC 6.1.1.12) @ Aspartyl-tRNA(Asn) synthetase (EC 6.1.1.23)	NZ_CP009795.1:393334-395137	58.0216	46.0328	-0.333926	0.488571
AK34_365	AK34_RS14845	Dihydroneopterin triphosphate pyrophosphohydolase type 2	NZ_CP009795.1:395267-397033	30.8801	40.9073	0.40568	0.578129
AK34_366	AK34_RS14850	Cardiolipin synthetase (EC 2.7.8.-)	NZ_CP009795.1:395267-397033	11.5835	10.425	-0.152032	0.842075
AK34_367	AK34_RS14855	Predicted transcriptional regulator for fatty acid degradation FadP, TetR family	NZ_CP009795.1:397240-397840	27.4107	13.3303	-1.04004	0.0435553
AK34_368	AK34_RS14860	3-methylmercaptopropionyl-CoA dehydrogenase (DmdC)	NZ_CP009795.1:397897-399685	12.4079	9.19015	-0.433101	0.381547
AK34_369	AK34_RS14865	Enoyl-CoA hydratase (EC 4.2.1.17) / 3,2-trans-enoyl-CoA isomerase (EC 5.3.3.8) / 3-hydroxyacyl-CoA dehydrogenase (EC 1.1.1.35)	NZ_CP009795.1:399796-402232	6.89959	3.99809	-0.787201	0.0785101
AK34_370	AK34_RS14870	3-ketoacyl-CoA thiolase (EC 2.3.1.16) @ Acetyl-CoA acetyltransferase (EC 2.3.1.9)	NZ_CP009795.1:402590-403790	8.77738	6.63611	-0.403451	0.478628
AK34_371	AK34_RS14875	Enoyl-CoA hydratase (EC 4.2.1.17)	NZ_CP009795.1:403880-404648	8.51819	3.33653	-1.3522	0.0921337
AK34_372	AK34_RS14880	Formate dehydrogenase chain D (EC 1.2.1.2)	NZ_CP009795.1:404691-405516	11.6474	8.248	-0.497892	0.415515
AK34_373	AK34_RS14885	NAD-dependent aldehyde dehydrogenase associated with FdhD	NZ_CP009795.1:405638-406121	49.712	45.014	-0.143219	0.809638
AK34_374	AK34_RS14890	Acyl-CoA hydrolase (EC 3.1.2.20)	NZ_CP009795.1:406143-406539	43.5665	37.6206	-0.211696	0.740962
AK34_375	AK34_RS14895	Multidrug resistance ABC transporter ATP-binding and permease protein	NZ_CP009795.1:406713-408585	15.0782	10.5699	-0.512502	0.258732
AK34_376	AK34_RS14900	Nucleotidyl transferase possibly involved in threonylcarbamoyladenosine formation	NZ_CP009795.1:408688-409408	27.0118	16.3728	-0.722293	0.130638
AK34_377	AK34_RS14905	Phosphotransferase involved in threonylcarbamoyladenosine t(6)A37 formation in tRNA	NZ_CP009795.1:409448-410495	17.8915	11.2503	-0.669304	0.143562
AK34_378	AK34_RS14910	Outer membrane protein Imp, required for envelope biogenesis / Organic solvent tolerance protein precursor	NZ_CP009795.1:410706-413067	70.4344	43.0286	-0.710983	0.103773
AK34_379	AK34_RS14915	Survival protein SurA precursor (Peptidyl-prolyl cis-trans isomerase SurA) (EC 5.2.1.8)	NZ_CP009795.1:413119-414478	69.2181	36.9228	-0.906637	0.0131541
AK34_380	AK34_RS14920	4-hydroxythreonine-4-phosphate dehydrogenase (EC 1.1.1.262)	NZ_CP009795.1:414489-415476	49.7154	28.8121	-0.787015	0.0404208
AK34_381	AK34_RS14925	SSU rRNA (adenine(1518)-N(6)/adenine(1519)-N(6))-dimethyltransferase (EC 2.1.1.182)	NZ_CP009795.1:415537-416365	67.3883	31.5808	-1.09345	0.00207106
AK34_382	AK34_RS14930	Permease of the drug/metabolite transporter (DMT) superfamily	NZ_CP009795.1:416482-417424	35.4662	20.7136	-0.775868	0.0596031
AK34_383	AK34_RS14935	Lactoylglutathione lyase (EC 4.4.1.5)	NZ_CP009795.1:417701-418091	183.86	165.127	-0.155026	0.770664
AK34_384	AK34_RS14940	Zinc metalloprotease	NZ_CP009795.1:418196-419090	40.6193	29.2005	-0.476171	0.287297
AK34_385	AK34_RS14945	Phospholipid and glycerol acyltransferase (EC 2.3.1.51)	NZ_CP009795.1:419136-419901	41.3561	34.7672	-0.250376	0.616737
AK34_386	AK34_RS14950	Histidinol-phosphatase (EC 3.1.3.15)	NZ_CP009795.1:419944-420508	29.2487	23.5964	-0.30981	0.584178
AK34_387	AK34_RS14955	Glycyl-tRNA synthetase beta chain (EC 6.1.1.14)	NZ_CP009795.1:420518-422618	48.7463	33.0724	-0.559665	0.215027
AK34_388	AK34_RS14960	Glycyl-tRNA synthetase alpha chain (EC 6.1.1.14)	NZ_CP009795.1:422742-423645	34.8462	30.5775	-0.188528	0.715907
	AK34_RS14965	hypothetical protein	NZ_CP009795.1:423673-425583	5.02356	7.11978	0.503123	0.865751
AK34_389	AK34_RS14970	FIG140336: TPR domain protein	NZ_CP009795.1:423673-425583	4.97953	3.36197	-0.566702	0.384736
AK34_390	AK34_RS14975	Apolipoprotein N-acyltransferase (EC 2.3.1.-) / Copper homeostasis protein CutE	NZ_CP009795.1:425730-427428	9.49023	11.3068	0.25267	0.634077
AK34_391	AK34_RS14980	Magnesium and cobalt efflux protein CorC	NZ_CP009795.1:427479-428367	45.404	41.8764	-0.116682	0.832449
AK34_393	AK34_RS14985	Cation transport protein chaC	NZ_CP009795.1:428894-429527	24.8095	11.283	-1.13674	0.0295396
AK34_394	AK34_RS14990	Metal-dependent hydrolase YbeY, involved in rRNA and/or ribosome maturation and assembly	NZ_CP009795.1:429539-430316	108.544	45.5721	-1.25205	0.0011756
AK34_395	AK34_RS14995	Phosphate starvation-inducible protein PhoH, predicted ATPase	NZ_CP009795.1:430462-431509	18.0521	13.2202	-0.449431	0.36831
AK34_396	AK34_RS15000	tRNA-i(6)A37 methylthiotransferase (EC 2.8.4.3)	NZ_CP009795.1:431534-432908	33.6603	29.6802	-0.181547	0.720715
AK34_397	AK34_RS15005	Transcriptional regulator, LysR family	NZ_CP009795.1:433153-434086	2.77195	2.51154	-0.142332	0.905284
AK34_398	AK34_RS15010	Arabinose efflux permease	NZ_CP009795.1:434232-435408	0.489279	0.66582	0.444475	1
AK34_399	AK34_RS15015	Predicted transcriptional regulators	NZ_CP009795.1:435602-436286	1.504	1.22594	-0.294917	1
AK34_400	AK34_RS15020	3,4-dihydroxy-2-butanone 4-phosphate synthase (EC 4.1.99.12)	NZ_CP009795.1:436690-437401	18.0186	10.5611	-0.770722	0.163193
AK34_401	AK34_RS15025	putative unknown enzyme	NZ_CP009795.1:437487-438174	30.014	23.6695	-0.342609	0.503649
AK34_402	AK34_RS15030	Myo-inositol 2-dehydrogenase (EC 1.1.1.18)	NZ_CP009795.1:438337-439324	3.95886	2.33906	-0.759156	0.38787
AK34_403	AK34_RS15035	Inosose isomerase (EC 5.3.99.11)	NZ_CP009795.1:439492-440320	1.89582	1.22407	-0.631133	0.671225
AK34_404	AK34_RS15040	FIG00453721: hypothetical protein	NZ_CP009795.1:440351-441368	2.77447	1.73814	-0.674668	0.521772
AK34_405	AK34_RS15045	Transcriptional regulator, LacI family	NZ_CP009795.1:441490-442555	2.46306	3.62693	0.558298	0.53471
AK34_406	AK34_RS15050	probable hydrocarbon oxygenase MocD	NZ_CP009795.1:442744-443821	2.77497	0.807741	-1.78051	0.17314
AK34_407	AK34_RS15055	Ferredoxin	NZ_CP009795.1:443855-444164	4.28882	1.06507	-2.00963	0.53265
AK34_408	AK34_RS15060	Ferredoxin reductase	NZ_CP009795.1:444169-445411	1.36768	1.98928	0.540511	0.620264
AK34_409	AK34_RS15065	Glycerol uptake facilitator protein	NZ_CP009795.1:445526-446243	7.96603	4.57176	-0.801112	0.321511
AK34_410	AK34_RS15070	Glycerol kinase (EC 2.7.1.30)	NZ_CP009795.1:446333-447836	5.71761	3.61468	-0.661543	0.286072
AK34_411	AK34_RS15075	Aerobic glycerol-3-phosphate dehydrogenase (EC 1.1.5.3)	NZ_CP009795.1:447952-449476	3.51458	3.62631	0.0451503	0.953984
AK34_412	AK34_RS15080	FIG00453008: hypothetical protein	NZ_CP009795.1:449636-450005	8.44207	8.03564	-0.0711851	0.963433
AK34_413	AK34_RS15085	FIG00453722: hypothetical protein	NZ_CP009795.1:450088-450286	194.757	221.307	0.184371	0.792661
AK34_414	AK34_RS15090	Glycerol-3-phosphate regulon repressor GlpR	NZ_CP009795.1:450590-451370	27.2723	17.9874	-0.600451	0.213028
AK34_415	AK34_RS15095	Gamma-glutamyltranspeptidase (EC 2.3.2.2) @ Glutathione hydrolase (EC 3.4.19.13)	NZ_CP009795.1:451585-453226	0.709849	1.48213	1.06209	1
AK34_416	AK34_RS15100	FIG00453399: hypothetical protein	NZ_CP009795.1:453546-454374	73.9547	53.2299	-0.474406	0.28905
AK34_418	AK34_RS15105	FIG00453616: hypothetical protein	NZ_CP009795.1:454444-456375	82.6593	82.9254	0.00463583	0.993508
AK34_417	AK34_RS15110	ATP-dependent RNA helicase RhlE	NZ_CP009795.1:454444-456375	24.5464	19.4084	-0.338835	0.616737
AK34_419	AK34_RS15115	Putative diheme cytochrome c-553	NZ_CP009795.1:456503-457802	114.038	122.598	0.104418	0.866406
	AK34_RS15120	Cytochrome c4	NZ_CP009795.1:457821-458586	216.01	168.479	-0.358527	0.470882
AK34_421	AK34_RS15125	Copper resistance protein CopD	NZ_CP009795.1:458971-459904	6.91975	4.77487	-0.535258	0.45786
AK34_422	AK34_RS15130	Galactonate dehydratase (EC 4.2.1.6)	NZ_CP009795.1:460114-461263	6.30967	7.72928	0.292769	0.646418
AK34_423	AK34_RS15135	Transcriptional regulator, GntR family	NZ_CP009795.1:461392-462097	5.43704	7.62253	0.487448	0.541825
AK34_424	AK34_RS15140	FIG00458117: hypothetical protein	NZ_CP009795.1:462112-462358	29.2879	15.0045	-0.964912	0.436117
AK34_425	AK34_RS15145	Gfa-like protein	NZ_CP009795.1:462509-462857	48.9685	64.1784	0.390233	0.493923
AK34_426	AK34_RS15150	Membrane carboxypeptidase (penicillin-binding protein)	NZ_CP009795.1:462905-466013	2.24567	3.99415	0.830741	0.102716
AK34_427	AK34_RS15155	FIG00458150: hypothetical protein	NZ_CP009795.1:466451-466844	4.64449	12.299	1.40495	0.241709
AK34_428	AK34_RS15160	FIG00455915: hypothetical protein	NZ_CP009795.1:467042-467327	57.6133	35.0005	-0.719028	0.320102
AK34_429	AK34_RS15165	Mannose-6-phosphate isomerase	NZ_CP009795.1:467367-467679	18.3995	17.0436	-0.110437	0.92376
AK34_430	AK34_RS15170	Isonitrile hydratase (EC 4.2.1.103)	NZ_CP009795.1:467773-468457	3.35331	2.82132	-0.249217	0.848763
AK34_431	AK34_RS15175	Transcriptional regulator, AraC family	NZ_CP009795.1:468573-469545	2.58211	3.28772	0.348536	0.739267
AK34_432	AK34_RS15180	Transcriptional regulator, LysR family	NZ_CP009795.1:469701-470676	19.3587	32.9307	0.766455	0.0615249
AK34_433	AK34_RS15185	tRNA-Met	NZ_CP009795.1:470822-470899	827779	1360000	0.72061	0.334606
AK34_434	AK34_RS15190	Permeases of the major facilitator superfamily	NZ_CP009795.1:471075-472734	4.8771	5.3244	0.126596	0.858356
AK34_435	AK34_RS15195	Two-component system histidine kinase BP2548	NZ_CP009795.1:472962-474516	4.20311	2.58267	-0.702593	0.305435
AK34_436	AK34_RS15200	Two-component response regulatory protein BP2547	NZ_CP009795.1:474532-475264	39.6736	17.9003	-1.14819	0.00475603
AK34_437	AK34_RS15205	RecA protein	NZ_CP009795.1:475453-477381	63.6761	120.504	0.920256	0.0353321
AK34_438	AK34_RS15210	Regulatory protein RecX	NZ_CP009795.1:475453-477381	10.0602	30.12	1.58206	0.255847
AK34_439	AK34_RS15215	FIG00452486: hypothetical protein	NZ_CP009795.1:477527-478190	86.3063	86.0281	-0.00465793	0.988431
AK34_440	AK34_RS15220	Succinyl-CoA ligase [ADP-forming] beta chain (EC 6.2.1.5)	NZ_CP009795.1:478258-479425	97.6952	103.445	0.0825011	0.886689
AK34_441	AK34_RS15225	Succinyl-CoA ligase [ADP-forming] alpha chain (EC 6.2.1.5)	NZ_CP009795.1:479496-480378	164.954	155.428	-0.0858184	0.882446
AK34_442	AK34_RS15230	Membrane protein TerC, possibly involved in tellurium resistance	NZ_CP009795.1:480531-481236	58.1381	42.2613	-0.460147	0.311134
AK34_443	AK34_RS15235	Type IV pilin PilA	NZ_CP009795.1:481333-481933	0.891608	1.93096	1.11484	0.581872
AK34_444	AK34_RS15240	Lipid A core - O-antigen ligase and related enzymes	NZ_CP009795.1:482088-483867	11.6233	12.7264	0.130803	0.813482
AK34_445	AK34_RS15245	Outer membrane receptor proteins, mostly Fe transport	NZ_CP009795.1:484300-484651	20.6532	17.6114	-0.229852	0.808534
AK34_446	AK34_RS15250	Uncharacterized protein related to plant photosystem II stability/assembly factor	NZ_CP009795.1:484840-486001	15.0106	13.9746	-0.103175	0.867801
pseudo=true	AK34_RS15255		NZ_CP009795.1:486077-489660	6.32886	6.38698	0.0131887	0.988042
pseudo=true	AK34_RS15260		NZ_CP009795.1:486077-489660	15.2391	12.334	-0.305135	0.546168
AK34_451	AK34_RS15265	Cyclic pyranopterin monophosphate synthase accessory protein	NZ_CP009795.1:489773-490262	6.46147	5.75406	-0.167283	0.89355
AK34_452	AK34_RS15270	Exported zinc metalloprotease YfgC precursor	NZ_CP009795.1:490562-492257	8.69354	4.95821	-0.810124	0.0896708
AK34_453	AK34_RS15275	Mobile element protein	NZ_CP009795.1:492328-493420	4.95443	8.85149	0.837202	0.144745
AK34_454	AK34_RS15280	ABC-type multidrug transport system, ATPase and permease components	NZ_CP009795.1:493464-495082	13.4342	14.7066	0.130555	0.904732
AK34_455	AK34_RS15285	Hydrolase, alpha/beta fold family	NZ_CP009795.1:493464-495082	12.99	14.4476	0.153437	0.815872
AK34_456	AK34_RS15290	Alternative dihydrofolate reductase 3	NZ_CP009795.1:495113-495560	33.8258	28.5884	-0.242693	0.700132
AK34_457	AK34_RS15295	ADP-heptose--lipooligosaccharide heptosyltransferase II (EC 2.4.1.-)	NZ_CP009795.1:495674-496712	29.8527	25.9834	-0.200272	0.695756
AK34_458	AK34_RS15300	FIG00453862: hypothetical protein	NZ_CP009795.1:496851-497046	62.9018	66.9958	0.0909712	0.937192
AK34_459	AK34_RS15305	Branched-chain amino acid aminotransferase (EC 2.6.1.42)	NZ_CP009795.1:497094-498018	48.7265	39.5709	-0.300265	0.525124
AK34_460	AK34_RS15310	Branched-chain amino acid transport protein azlC	NZ_CP009795.1:498211-499287	43.3599	21.5101	-1.01134	0.0673588
AK34_461	AK34_RS15315	Putative transmembrane protein	NZ_CP009795.1:498211-499287	116.167	45.9496	-1.33807	0.117178
AK34_462	AK34_RS15320	Phosphoglycerate kinase (EC 2.7.2.3)	NZ_CP009795.1:499566-500763	50.0781	39.8119	-0.330978	0.474608
AK34_463	AK34_RS15325	Pyruvate kinase (EC 2.7.1.40)	NZ_CP009795.1:501047-502484	25.3153	20.6717	-0.292353	0.53621
AK34_464	AK34_RS15330	Fructose-bisphosphate aldolase class II (EC 4.1.2.13)	NZ_CP009795.1:502790-503855	49.55	37.8423	-0.388885	0.390343
AK34_465	AK34_RS15335	Phosphoribosylaminoimidazole-succinocarboxamide synthase (EC 6.3.2.6)	NZ_CP009795.1:504075-504966	54.4154	38.4247	-0.501981	0.254847
AK34_466	AK34_RS15340	N5-carboxyaminoimidazole ribonucleotide mutase (EC 5.4.99.18)	NZ_CP009795.1:504982-505504	39.6967	28.6041	-0.472795	0.364288
AK34_467	AK34_RS15345	N5-carboxyaminoimidazole ribonucleotide synthase (EC 6.3.4.18)	NZ_CP009795.1:505594-506788	15.4641	12.3996	-0.31863	0.540727
AK34_468	AK34_RS15350	TsaC protein (YrdC-Sua5 domains) required for threonylcarbamoyladenosine t(6)A37 modification in tRNA	NZ_CP009795.1:506799-507828	16.9997	11.169	-0.606004	0.209961
AK34_469	AK34_RS15355	Phospholipase/lecithinase/hemolysin	NZ_CP009795.1:507975-509109	8.22048	5.51735	-0.575248	0.345431
AK34_470	AK34_RS15360	C-5 sterol desaturase (EC 1.3.-.-)	NZ_CP009795.1:509199-510114	5.08997	3.89082	-0.387583	0.643463
AK34_471	AK34_RS15365	D-alanyl-D-alanine carboxypeptidase (EC 3.4.16.4)	NZ_CP009795.1:510423-511956	6.77104	4.80562	-0.494653	0.389311
AK34_472	AK34_RS15370	Two-component system response regulator QseB	NZ_CP009795.1:512166-512829	20.1861	13.729	-0.55614	0.318644
AK34_473	AK34_RS15375	Sensory histidine kinase QseC	NZ_CP009795.1:512832-514179	8.78207	6.66737	-0.397444	0.475566
AK34_474	AK34_RS15380	Serine protease	NZ_CP009795.1:514288-515773	14.3023	26.6481	0.897787	0.0212284
AK34_475	AK34_RS15385	putative exported protein	NZ_CP009795.1:515888-516329	18.94	19.3937	0.0341519	0.959162
AK34_476	AK34_RS15390	COGs COG2343	NZ_CP009795.1:516464-516827	7.02405	11.6366	0.728298	0.525451
AK34_477	AK34_RS15395	Similar to carbon monoxide oxidation accessory protein CoxG	NZ_CP009795.1:516855-517563	7.19596	9.34043	0.376301	0.619928
AK34_478	AK34_RS15400	Transcriptional regulator containing an amidase domain and an AraC-type DNA-binding HTH domain	NZ_CP009795.1:517619-518666	4.37645	6.15168	0.491219	0.492277
AK34_479	AK34_RS15405	Transcriptional regulator of acrAB operon, AcrR	NZ_CP009795.1:518859-519501	12.1854	12.0871	-0.0116882	0.982806
AK34_480	AK34_RS15410	RND efflux system, membrane fusion protein	NZ_CP009795.1:519899-521180	27.4579	26.2746	-0.0635573	0.914653
AK34_481	AK34_RS15415	RND efflux system, inner membrane transporter	NZ_CP009795.1:521195-525919	33.3518	41.7153	0.322811	0.612443
AK34_482	AK34_RS15420	RND efflux system, outer membrane lipoprotein	NZ_CP009795.1:521195-525919	30.7913	28.2468	-0.124435	0.919261
AK34_483	AK34_RS15425	Xanthine-uracil permease	NZ_CP009795.1:526220-527597	2.18288	2.35865	0.111728	0.914653
AK34_484	AK34_RS15430	Xylulose kinase (EC 2.7.1.17)	NZ_CP009795.1:528058-529510	2.70609	1.28045	-1.07956	0.232931
AK34_485	AK34_RS15435	S-(hydroxymethyl)glutathione dehydrogenase (EC 1.1.1.284)	NZ_CP009795.1:530077-531184	21.956	15.3789	-0.513664	0.275506
AK34_486	AK34_RS15440	S-formylglutathione hydrolase (EC 3.1.2.12)	NZ_CP009795.1:531198-532047	10.5851	9.37289	-0.175464	0.8057
AK34_487	AK34_RS15445	Zinc ABC transporter, permease protein ZnuB	NZ_CP009795.1:532385-534971	12.1383	8.28182	-0.551547	0.511737
AK34_488	AK34_RS15450	Zinc ABC transporter, ATP-binding protein ZnuC	NZ_CP009795.1:532385-534971	7.43934	6.80001	-0.129637	0.908495
AK34_489	AK34_RS15455	Zinc ABC transporter, substrate-binding protein ZnuA	NZ_CP009795.1:532385-534971	5.26763	3.92322	-0.425116	0.709771
AK34_490	AK34_RS15460	Zinc uptake regulation protein ZUR	NZ_CP009795.1:535017-535479	11.3913	12.9146	0.181069	0.847943
AK34_491	AK34_RS15465	Sorbitol dehydrogenase (EC 1.1.1.14)	NZ_CP009795.1:535816-536593	2.05071	2.67034	0.380897	0.783052
AK34_492	AK34_RS15470	Fructokinase (EC 2.7.1.4)	NZ_CP009795.1:536686-538986	1.57603	0.936414	-0.751075	1
AK34_493	AK34_RS15475	Tagatose-6-phosphate kinase AgaZ (EC 2.7.1.144)	NZ_CP009795.1:536686-538986	0.985963	1.18616	0.266697	1
AK34_494	AK34_RS15480	Various polyols ABC transporter, periplasmic substrate-binding protein	NZ_CP009795.1:539048-540374	5.40514	3.89789	-0.471638	0.472373
AK34_495	AK34_RS15485	Various polyols ABC transporter, permease component 1	NZ_CP009795.1:540467-542988	7.71388	4.03188	-0.936002	0.269411
AK34_496	AK34_RS15490	Various polyols ABC transporter, permease component 2	NZ_CP009795.1:540467-542988	3.87211	2.17599	-0.831445	0.589163
AK34_497	AK34_RS15495	Hydrolase in polyol utilization gene cluster, haloacid dehalogenase-like family	NZ_CP009795.1:540467-542988	1.01789	2.12332	1.06074	0.598621
AK34_498	AK34_RS15500	Various polyols ABC transporter, ATP-binding component	NZ_CP009795.1:543064-544174	3.02367	2.60121	-0.217114	0.828735
AK34_499	AK34_RS15505	Transcriptional regulator, LysR family	NZ_CP009795.1:544187-545072	2.092	2.85385	0.448027	0.693687
AK34_500	AK34_RS15510	Beta-lactamase class C and other penicillin binding proteins	NZ_CP009795.1:545186-547573	1.44561	1.78367	0.303172	0.821867
AK34_501	AK34_RS15515	Major facilitator family transporter	NZ_CP009795.1:545186-547573	0.659386	1.12418	0.769681	1
AK34_502	AK34_RS15520	Transcriptional regulator, contains sigma factor-related N-terminal domain	NZ_CP009795.1:547598-548555	4.10608	3.22163	-0.349972	0.703388
AK34_503	AK34_RS15525	Xylulose kinase (EC 2.7.1.17)	NZ_CP009795.1:548659-550141	1.54859	4.1595	1.42546	0.0713267
AK34_504	AK34_RS15530	D-arabinitol 4-dehydrogenase (EC 1.1.1.11)	NZ_CP009795.1:550249-551644	2.24521	1.38246	-0.699612	0.466936
AK34_505	AK34_RS15535	Tryptophan 2,3-dioxygenase (EC 1.13.11.11)	NZ_CP009795.1:552261-553197	37.8151	26.2815	-0.524912	0.242989
AK34_506	AK34_RS15540	Kynureninase (EC 3.7.1.3)	NZ_CP009795.1:553274-554528	21.2193	20.5913	-0.0433405	0.938277
AK34_507	AK34_RS15545	Kynurenine formamidase, bacterial (EC 3.5.1.9)	NZ_CP009795.1:554561-555203	53.2965	27.1025	-0.975614	0.0126808
AK34_509	AK34_RS15550	Leucine-responsive regulatory protein, regulator for leucine (or lrp) regulon and high-affinity branched-chain amino acid transport system	NZ_CP009795.1:555333-556327	32.3585	63.7651	0.978623	0.127222
AK34_508	AK34_RS15555	Nitrilotriacetate monooxygenase component B (EC 1.14.13.-)	NZ_CP009795.1:555333-556327	58.0577	74.6733	0.363106	0.55719
AK34_510	AK34_RS15560	FIG00453469: hypothetical protein	NZ_CP009795.1:556613-558688	3.29443	3.25841	-0.0158602	0.97467
AK34_511	AK34_RS15565	Selenium-binding protein 1	NZ_CP009795.1:556613-558688	3.94973	3.9362	-0.00495381	0.982711
AK34_512	AK34_RS15570	Peptide methionine sulfoxide reductase MsrA (EC 1.8.4.11)	NZ_CP009795.1:559039-559600	20.7056	22.2061	0.100936	0.883866
AK34_513	AK34_RS15575	COG1801: Uncharacterized conserved protein	NZ_CP009795.1:559616-560909	7.65546	13.0476	0.769221	0.0987175
AK34_514	AK34_RS15580	Cyclopropane-fatty-acyl-phospholipid synthase (EC 2.1.1.79)	NZ_CP009795.1:560932-562153	73.3103	91.4878	0.319564	0.507211
AK34_515	AK34_RS15585	Pyridoxamine 5'-phosphate oxidase (EC 1.4.3.5)	NZ_CP009795.1:562271-562916	44.5451	46.4668	0.0609312	0.915767
AK34_516	AK34_RS15590	Dinucleotide-utilizing enzymes involved in molybdopterin and thiamine biosynthesis family 1	NZ_CP009795.1:563045-563903	23.9478	20.5234	-0.222623	0.686624
AK34_517	AK34_RS15595	FIG000875: Thioredoxin domain-containing protein EC-YbbN	NZ_CP009795.1:564048-564897	24.3127	16.9821	-0.517693	0.289517
AK34_518	AK34_RS15600	Pirin, N-terminal:Pirin, C-terminal	NZ_CP009795.1:564948-565830	7.62642	5.30857	-0.522683	0.460616
AK34_519	AK34_RS15605	Permease of the drug/metabolite transporter (DMT) superfamily	NZ_CP009795.1:566095-566977	53.4738	23.8527	-1.16468	0.00284066
AK34_520	AK34_RS15610	N-acetylmuramoyl-L-alanine amidase (EC 3.5.1.28)	NZ_CP009795.1:567029-569104	37.1629	30.7645	-0.272598	0.644304
AK34_521	AK34_RS15615	TsaE protein, required for threonylcarbamoyladenosine t(6)A37 formation in tRNA	NZ_CP009795.1:567029-569104	48.7381	53.7312	0.140709	0.90044
AK34_522	AK34_RS15620	Epoxyqueuosine (oQ) reductase QueG	NZ_CP009795.1:569121-570357	22.4981	16.5301	-0.444714	0.34408
AK34_523	AK34_RS15625	Methylated-DNA--protein-cysteine methyltransferase (EC 2.1.1.63)	NZ_CP009795.1:570482-571900	14.794	10.1062	-0.549777	0.573324
AK34_524	AK34_RS15630	Site-specific tyrosine recombinase XerD	NZ_CP009795.1:570482-571900	8.49039	5.92599	-0.518774	0.465219
AK34_525	AK34_RS15635	Long-chain-fatty-acid--CoA ligase (EC 6.2.1.3)	NZ_CP009795.1:572064-573627	2.34041	3.60479	0.623155	0.400769
AK34_526	AK34_RS15640	Transcriptional regulator	NZ_CP009795.1:573877-574369	35.5689	19.5525	-0.863263	0.104649
AK34_527	AK34_RS15645	Acyl-phosphate:glycerol-3-phosphate O-acyltransferase PlsY (EC 2.3.1.n3)	NZ_CP009795.1:574478-575117	41.2824	33.4277	-0.304484	0.544816
AK34_528	AK34_RS15650	FIG001943: hypothetical protein YajQ	NZ_CP009795.1:575180-575666	123.257	118.23	-0.0600737	0.914653
AK34_529	AK34_RS15655	UDP-N-acetylenolpyruvoylglucosamine reductase (EC 1.3.1.98)	NZ_CP009795.1:575804-576854	34.4004	14.0945	-1.28729	0.0011756
AK34_530	AK34_RS15660	Ornithine carbamoyltransferase (EC 2.1.3.3)	NZ_CP009795.1:576979-577909	24.5213	34.9943	0.513085	0.258883
AK34_531	AK34_RS15665	Histone acetyltransferase HPA2 and related acetyltransferases	NZ_CP009795.1:578321-578642	432.506	369.95	-0.225389	0.6466
AK34_532	AK34_RS15670	SSU ribosomal protein S20p	NZ_CP009795.1:578802-579075	1706.5	1494.43	-0.19145	0.730468
AK34_533	AK34_RS15675	Proposed peptidoglycan lipid II flippase MurJ	NZ_CP009795.1:579378-580929	25.1932	26.212	0.0571924	0.920123
AK34_534	AK34_RS15680	Protein sirB1	NZ_CP009795.1:580937-581780	34.4577	33.4362	-0.0434134	0.938246
AK34_535	AK34_RS15685	Adenylate kinase (EC 2.7.4.3)	NZ_CP009795.1:581929-582592	299.35	218.468	-0.454409	0.347702
AK34_536	AK34_RS15690	3-deoxy-manno-octulosonate cytidylyltransferase (EC 2.7.7.38)	NZ_CP009795.1:582800-583592	15.2682	6.71774	-1.18449	0.0365025
AK34_537	AK34_RS15695	FIG002473: Protein YcaR in KDO2-Lipid A biosynthesis cluster	NZ_CP009795.1:583718-584922	426.072	211.201	-1.01248	0.167563
AK34_538	AK34_RS15700	Tetraacyldisaccharide 4'-kinase (EC 2.7.1.130)	NZ_CP009795.1:583718-584922	13.3609	16.1668	0.275009	0.687132
AK34_539	AK34_RS15705	Exodeoxyribonuclease VII large subunit (EC 3.1.11.6)	NZ_CP009795.1:585371-586754	2.88284	4.70283	0.706041	0.312116
AK34_540	AK34_RS15710	Superoxide dismutase [Fe] (EC 1.15.1.1)	NZ_CP009795.1:587099-587681	245.399	261.257	0.0903394	0.874452
AK34_541	AK34_RS15715	Chromate transport protein ChrA	NZ_CP009795.1:587799-589011	1.70775	3.04353	0.833648	0.358771
AK34_542	AK34_RS15720	Transcriptional regulator, Crp/Fnr family	NZ_CP009795.1:589113-589821	4.92727	4.08939	-0.268903	0.797239
AK34_543	AK34_RS15725	Predicted membrane protein	NZ_CP009795.1:589901-590426	11.5381	10.8356	-0.090628	0.918001
AK34_544	AK34_RS15730	FOG: EAL domain	NZ_CP009795.1:590487-591762	8.14392	7.59942	-0.0998344	0.880764
AK34_545	AK34_RS15735	Permeases of the major facilitator superfamily	NZ_CP009795.1:591942-593379	14.9606	17.4113	0.218859	0.673569
AK34_548	AK34_RS15740	FIG00453813: hypothetical protein	NZ_CP009795.1:593584-595113	0.967642	7.13066	2.88149	0.464672
AK34_547	AK34_RS15745	FIG00453118: hypothetical protein	NZ_CP009795.1:593584-595113	4.38792	2.57906	-0.766693	0.333835
AK34_549	AK34_RS15750	CAIB/BAIF family protein	NZ_CP009795.1:595249-596641	2.89323	1.94045	-0.576288	0.494101
AK34_550	AK34_RS15755	Predicted transcriptional regulator of N-Acetylglucosamine utilization, GntR family	NZ_CP009795.1:596656-597403	16.2068	14.6725	-0.143477	0.828168
AK34_551	AK34_RS15760	Oxidoreductase, aldo/keto reductase family	NZ_CP009795.1:597571-598417	8.5327	7.78604	-0.132113	0.869957
	AK34_RS28800	Substrate-specific component NikM of nickel ECF transporter	NZ_CP009795.1:598446-598971	0	0	0	1
AK34_553	AK34_RS15770	HoxN/HupN/NixA family nickel/cobalt transporter	NZ_CP009795.1:600212-601223	3.35646	1.25199	-1.42272	0.210068
AK34_554	AK34_RS15775	Translation elongation factor G	NZ_CP009795.1:601418-603530	14.0219	20.2722	0.531818	0.22145
AK34_555	AK34_RS15780	Exported protein	NZ_CP009795.1:603726-604227	10.3649	10.4325	0.00937029	0.977089
AK34_556	AK34_RS15785	Ribosomal large subunit pseudouridine synthase E (EC 5.4.99.20)	NZ_CP009795.1:604879-605458	4.90481	5.01598	0.0323349	0.972432
	AK34_RS15790		NZ_CP009795.1:605509-606974	132.535	136.834	0.04606	0.598407
AK34_557	AK34_RS15795	Isocitrate dehydrogenase [NADP] (EC 1.1.1.42)	NZ_CP009795.1:605509-606974	119.191	117.986	-0.0146604	0.975021
AK34_558	AK34_RS15800	Isocitrate dehydrogenase [NADP] (EC 1.1.1.42); Monomeric isocitrate dehydrogenase [NADP] (EC 1.1.1.42)	NZ_CP009795.1:607254-609483	39.5137	43.9781	0.154431	0.78589
AK34_559	AK34_RS15805	FIG00455992: hypothetical protein	NZ_CP009795.1:609549-609774	56.9466	111.597	0.970621	0.182934
	AK34_RS15810		NZ_CP009795.1:610045-610336	0	3.72028	Not Determined	Not Determined
AK34_560	AK34_RS15815	Laccase (EC 1.10.3.2)	NZ_CP009795.1:610349-611954	9.34224	16.2493	0.798534	0.0569154
AK34_561	AK34_RS15820	Cold shock protein CspD	NZ_CP009795.1:612154-612358	944.161	1238.7	0.391719	0.388839
AK34_562	AK34_RS15825	ATP-dependent Clp protease adaptor protein ClpS	NZ_CP009795.1:612902-615502	254.949	372.74	0.54796	0.594394
AK34_563	AK34_RS15830	ATP-dependent Clp protease ATP-binding subunit ClpA	NZ_CP009795.1:612902-615502	41.7612	52.2958	0.324534	0.602485
AK34_564	AK34_RS15835	Phenylalanine-specific permease	NZ_CP009795.1:615602-616982	16.0128	12.9793	-0.303021	0.550833
AK34_565	AK34_RS15840	Deoxyuridine 5'-triphosphate nucleotidohydrolase (EC 3.6.1.23)	NZ_CP009795.1:617163-617610	59.4109	46.3589	-0.35788	0.499462
AK34_566	AK34_RS15845	Phosphopantothenoylcysteine decarboxylase (EC 4.1.1.36) / Phosphopantothenoylcysteine synthetase (EC 6.3.2.5)	NZ_CP009795.1:617665-618877	31.9962	19.7758	-0.694163	0.0924963
AK34_567	AK34_RS15850	Lipoprotein signal peptidase (EC 3.4.23.36)	NZ_CP009795.1:618944-619445	61.1851	37.4853	-0.706854	0.117169
AK34_568	AK34_RS15855	Isoleucyl-tRNA synthetase (EC 6.1.1.5)	NZ_CP009795.1:619448-622286	49.6751	27.8386	-0.835435	0.040968
AK34_569	AK34_RS15860	FMN adenylyltransferase (EC 2.7.7.2) / Riboflavin kinase (EC 2.7.1.26)	NZ_CP009795.1:622384-623377	42.5312	29.9764	-0.504693	0.26437
AK34_570	AK34_RS15865	Phosphoribosylglycinamide formyltransferase (EC 2.1.2.2)	NZ_CP009795.1:623500-625422	55.0338	36.3444	-0.598584	0.365159
AK34_571	AK34_RS15870	Fmu (Sun) /eukaryotic nucleolar NOL1/Nop2p; tRNA and rRNA cytosine-C5-methylases	NZ_CP009795.1:623500-625422	25.0347	17.3287	-0.530765	0.400245
AK34_572	AK34_RS15875	Potassium efflux system KefA protein / Small-conductance mechanosensitive channel	NZ_CP009795.1:625434-626811	24.6769	16.9747	-0.539773	0.225136
AK34_573	AK34_RS15880	Fatty acid desaturase (EC 1.14.19.1); Delta-9 fatty acid desaturase (EC 1.14.19.1)	NZ_CP009795.1:627021-628218	74.9869	78.2464	0.0613874	0.916878
AK34_574	AK34_RS15885	Quinolinate synthetase (EC 2.5.1.72)	NZ_CP009795.1:628470-629604	29.3307	34.7813	0.245902	0.616851
AK34_575	AK34_RS15890	Quinolinate phosphoribosyltransferase [decarboxylating] (EC 2.4.2.19)	NZ_CP009795.1:629669-630560	18.3886	24.1391	0.392563	0.436162
AK34_576	AK34_RS15895	L-aspartate oxidase (EC 1.4.3.16)	NZ_CP009795.1:630666-632253	19.0956	25.644	0.42538	0.345931
AK34_577	AK34_RS15900	LSU ribosomal protein L33p @ LSU ribosomal protein L33p, zinc-independent	NZ_CP009795.1:632413-632581	2550.1	1847.1	-0.465293	0.303206
AK34_578	AK34_RS15905	LSU ribosomal protein L28p @ LSU ribosomal protein L28p, zinc-independent	NZ_CP009795.1:632598-632832	1197.66	501.077	-1.25712	0.0011756
AK34_579	AK34_RS15910	DNA repair protein RadC	NZ_CP009795.1:633075-633852	0.525547	1.12954	1.10385	1
AK34_580	AK34_RS15915	FKBP-type peptidyl-prolyl cis-trans isomerase SlpA (EC 5.2.1.8)	NZ_CP009795.1:633987-634443	61.5243	55.0642	-0.160041	0.779077
AK34_581	AK34_RS15920	4-hydroxy-3-methylbut-2-enyl diphosphate reductase (EC 1.17.1.2)	NZ_CP009795.1:634445-635423	81.3584	50.2082	-0.696369	0.0840389
AK34_582	AK34_RS15925	Branched-chain amino acid ABC transporter, amino acid-binding protein (TC 3.A.1.4.1)	NZ_CP009795.1:635624-636207	11.1136	75.1416	2.75729	0.0011756
AK34_583	AK34_RS15930	High-affinity branched-chain amino acid transport system permease protein LivH (TC 3.A.1.4.1)	NZ_CP009795.1:636418-637369	19.2232	24.8373	0.369656	0.458799
AK34_584	AK34_RS15935	Branched-chain amino acid transport system permease protein LivM (TC 3.A.1.4.1)	NZ_CP009795.1:637388-638558	23.4905	37.7744	0.685331	0.0972823
AK34_585	AK34_RS15940	Branched-chain amino acid transport ATP-binding protein LivG (TC 3.A.1.4.1)	NZ_CP009795.1:638581-640074	19.4388	38.5226	0.986762	0.166988
AK34_586	AK34_RS15945	Branched-chain amino acid transport ATP-binding protein LivF (TC 3.A.1.4.1)	NZ_CP009795.1:638581-640074	41.7073	68.0303	0.705878	0.19308
AK34_587	AK34_RS15950	Acetyltransferases	NZ_CP009795.1:640281-640737	3.73784	3.92936	0.0720874	0.963433
AK34_588	AK34_RS15955	Acetylornithine aminotransferase (EC 2.6.1.11)	NZ_CP009795.1:640749-641934	8.64989	7.81266	-0.146868	0.826486
AK34_589	AK34_RS15960	CDP-6-deoxy-delta-3,4-glucoseen reductase-like	NZ_CP009795.1:642228-643260	53.2226	25.6219	-1.05466	0.00419569
AK34_591	AK34_RS15965	Nucleoside-diphosphate-sugar epimerases	NZ_CP009795.1:643366-644575	16.2013	13.7203	-0.239792	0.715823
AK34_590	AK34_RS15970	FIG00452884: hypothetical protein	NZ_CP009795.1:643366-644575	259.82	225.679	-0.203239	0.841385
AK34_592	AK34_RS15975	Ribosomal small subunit pseudouridine synthase A (EC 5.4.99.19)	NZ_CP009795.1:644679-645396	11.6342	7.91062	-0.556508	0.396898
AK34_593	AK34_RS15980	Copper resistance protein CopC	NZ_CP009795.1:645509-645896	12.7146	12.4213	-0.0336668	0.97467
AK34_594	AK34_RS15985	Glucosamine 6-phosphate synthetase, contains amidotransferase and phosphosugar isomerase domains	NZ_CP009795.1:645958-646459	9.48403	5.31354	-0.835827	0.385294
AK34_595	AK34_RS15990	Dehydrogenases with different specificities (related to short-chain alcohol dehydrogenases)	NZ_CP009795.1:646643-647417	8.66624	5.88397	-0.558616	0.437965
AK34_596	AK34_RS15995	LysR family transcriptional regulator PA2877	NZ_CP009795.1:647632-648562	15.7254	8.51419	-0.885159	0.0858351
AK34_597	AK34_RS16000	Transcriptional regulator, LysR family	NZ_CP009795.1:648621-649428	19.4884	11.7429	-0.73083	0.140724
AK34_598	AK34_RS16005	Epoxide hydrolase (EC 3.3.2.9)	NZ_CP009795.1:649534-650425	3.12684	5.0445	0.690005	0.409463
AK34_599	AK34_RS16010	Dehydrogenases with different specificities (related to short-chain alcohol dehydrogenases)	NZ_CP009795.1:650633-651374	2.77535	6.15291	1.1486	0.236513
AK34_600	AK34_RS16015	Transcriptional regulator	NZ_CP009795.1:651491-652394	8.50911	15.4245	0.858138	0.104253
AK34_601	AK34_RS16020	tRNA-Leu	NZ_CP009795.1:652558-652643	11740.7	24546.8	1.06401	0.0011756
AK34_602	AK34_RS16025	ABC-type branched-chain amino acid transport systems, periplasmic component	NZ_CP009795.1:652736-653894	3.48935	4.51584	0.372037	0.631414
AK34_603	AK34_RS16030	Regulatory protein CysB	NZ_CP009795.1:653958-654900	25.627	30.0858	0.23142	0.641766
AK34_604	AK34_RS16035	Sulfite reductase [NADPH] hemoprotein beta-component (EC 1.8.1.2)	NZ_CP009795.1:655115-656795	31.4363	59.6554	0.924224	0.0334719
AK34_605	AK34_RS16040	Oxidoreductase probably involved in sulfite reduction	NZ_CP009795.1:656820-658106	7.28043	7.96199	0.129106	0.922991
AK34_606	AK34_RS16045	Adenylyl-sulfate reductase [thioredoxin] (EC 1.8.4.10)	NZ_CP009795.1:656820-658106	12.7423	10.2961	-0.307521	0.66745
AK34_607	AK34_RS16050	Sulfate adenylyltransferase subunit 2 (EC 2.7.7.4)	NZ_CP009795.1:658185-659148	9.4887	8.83993	-0.102175	0.884701
AK34_608	AK34_RS16055	Sulfate adenylyltransferase subunit 1 (EC 2.7.7.4)	NZ_CP009795.1:659170-660487	11.5763	9.71284	-0.253211	0.645532
AK34_609	AK34_RS16060	Uroporphyrinogen-III methyltransferase (EC 2.1.1.107)	NZ_CP009795.1:660556-661309	11.2452	8.70847	-0.368821	0.584195
AK34_610	AK34_RS16065	Sirohydrochlorin cobaltochelatase CbiX(small) (EC 4.99.1.3)	NZ_CP009795.1:661411-661801	31.7438	22.8929	-0.471576	0.475543
AK34_611	AK34_RS16070	putative membrane protein	NZ_CP009795.1:661826-662975	48.7957	40.3207	-0.275232	0.565234
AK34_612	AK34_RS16075	Putative transmembrane protein	NZ_CP009795.1:662978-664073	50.2518	47.7146	-0.0747443	0.893116
AK34_613	AK34_RS16080	Cytosol aminopeptidase PepA (EC 3.4.11.1)	NZ_CP009795.1:664195-665707	36.0962	27.5582	-0.389365	0.389261
AK34_614	AK34_RS16085	DNA polymerase III chi subunit (EC 2.7.7.7)	NZ_CP009795.1:665741-666158	35.0103	42.7534	0.288261	0.624631
AK34_615	AK34_RS16090	FIG00452715: hypothetical protein	NZ_CP009795.1:666183-667017	10.1174	8.48481	-0.253886	0.715174
AK34_616	AK34_RS16095	Cytochrome c551/c552	NZ_CP009795.1:667072-667396	15.8476	28.382	0.84071	0.331474
AK34_617	AK34_RS16100	Dihydroxy-acid dehydratase (EC 4.2.1.9)	NZ_CP009795.1:667521-669195	4.8736	4.34355	-0.166113	0.807897
AK34_618	AK34_RS16105	Transcriptional regulator	NZ_CP009795.1:669329-670247	8.2364	9.33307	0.180339	0.801356
AK34_619	AK34_RS16110	Prolipoprotein diacylglyceryl transferase (EC 2.4.99.-)	NZ_CP009795.1:670336-671233	36.7248	26.9922	-0.444211	0.345211
AK34_620	AK34_RS16115	putative exported protein	NZ_CP009795.1:671372-672113	88.2325	39.2041	-1.17031	0.0011756
AK34_621	AK34_RS16120	Protein of unknown function DUF55	NZ_CP009795.1:672293-672755	72.9554	59.5204	-0.29363	0.557302
AK34_622	AK34_RS16125	Z-ring-associated protein ZapA	NZ_CP009795.1:673089-673751	268.296	168.014	-0.67525	0.291437
AK34_623	AK34_RS16130	Chromosome segregation ATPases	NZ_CP009795.1:673089-673751	206.008	121.102	-0.766485	0.242989
AK34_624	AK34_RS16135	Outer membrane vitamin B12 receptor BtuB	NZ_CP009795.1:674221-676135	16.1467	22.17	0.457367	0.303717
AK34_625	AK34_RS16140	ABC-type Fe3+-siderophore transport system, permease component	NZ_CP009795.1:676174-677976	6.93615	7.05214	0.0239246	0.971664
AK34_626	AK34_RS16145	ABC-type cobalamin/Fe3+-siderophores transport systems, ATPase components	NZ_CP009795.1:676174-677976	6.40845	7.11678	0.151249	0.892113
AK34_627	AK34_RS16150	Nicotinate-nucleotide--dimethylbenzimidazole phosphoribosyltransferase (EC 2.4.2.21)	NZ_CP009795.1:678028-680422	2.16954	4.50202	1.05319	0.325551
AK34_628	AK34_RS16155	Cobalamin synthase (EC 2.7.8.26)	NZ_CP009795.1:678028-680422	6.08563	5.66161	-0.104196	0.934584
AK34_629	AK34_RS16160	Alpha-ribazole-5'-phosphate phosphatase (EC 3.1.3.73)	NZ_CP009795.1:678028-680422	8.97525	7.95487	-0.174115	0.887129
AK34_630	AK34_RS16165	Vitamin B12 ABC transporter, B12-binding component BtuF	NZ_CP009795.1:680471-683890	8.50008	5.60141	-0.601687	0.545582
AK34_631	AK34_RS16170	L-threonine 3-O-phosphate decarboxylase (EC 4.1.1.81)	NZ_CP009795.1:680471-683890	6.9153	4.11541	-0.748757	0.448774
AK34_632	AK34_RS16175	Adenosylcobinamide-phosphate synthase (EC 6.3.1.10)	NZ_CP009795.1:680471-683890	6.80819	4.06104	-0.745424	0.488084
AK34_633	AK34_RS16180	Adenosylcobinamide kinase (EC 2.7.1.156) / Adenosylcobinamide-phosphate guanylyltransferase (EC 2.7.7.62)	NZ_CP009795.1:680471-683890	16.9113	7.32628	-1.20683	0.309956
AK34_634	AK34_RS16185	Cobyric acid synthase (EC 6.3.5.10)	NZ_CP009795.1:683964-685467	4.03071	2.90946	-0.470282	0.495526
AK34_636	AK34_RS16190	putative membrane protein	NZ_CP009795.1:685822-686236	6.10716	3.34756	-0.867391	0.543485
AK34_637	AK34_RS16195	Chromosome (plasmid) partitioning protein ParA	NZ_CP009795.1:686363-687023	31.1188	22.6551	-0.457951	0.368002
AK34_638	AK34_RS16200	Aspartate 1-decarboxylase (EC 4.1.1.11)	NZ_CP009795.1:687146-687533	33.4238	40.8707	0.290188	0.646391
AK34_639	AK34_RS16205	Pantoate--beta-alanine ligase (EC 6.3.2.1)	NZ_CP009795.1:687577-688417	14.7987	17.3276	0.227597	0.70128
AK34_640	AK34_RS16210	Segregation and condensation protein A	NZ_CP009795.1:688655-689528	57.5951	28.7763	-1.00107	0.00954314
AK34_641	AK34_RS16215	FIG00454446: hypothetical protein	NZ_CP009795.1:689532-689721	682.783	387.391	-0.817637	0.0627891
AK34_642	AK34_RS16220	Outer membrane component of TAM transport system	NZ_CP009795.1:689993-691817	16.9703	10.7705	-0.655929	0.121046
AK34_643	AK34_RS16225	Inner membrane component of TAM transport system	NZ_CP009795.1:691853-695906	7.12964	3.78095	-0.915081	0.024138
AK34_644	AK34_RS16230	Methionyl-tRNA synthetase (EC 6.1.1.10)	NZ_CP009795.1:696124-698287	37.6939	29.6235	-0.347587	0.453035
AK34_645	AK34_RS16235		NZ_CP009795.1:698664-699309	19.059	22.6198	0.247114	0.675023
AK34_646	AK34_RS16240	[4Fe-4S] cluster assembly scaffold protein Mrp (=ApbC)	NZ_CP009795.1:699655-700747	18.722	17.9779	-0.0585095	0.921065
AK34_647	AK34_RS16245	Cu/Zn superoxide dismutase	NZ_CP009795.1:700880-701417	33.7139	33.4684	-0.010545	0.982711
AK34_648	AK34_RS16250	Deoxycytidine triphosphate deaminase (EC 3.5.4.13)	NZ_CP009795.1:701529-702099	195.822	134.964	-0.536971	0.227027
AK34_649	AK34_RS16255	Arginine decarboxylase (EC 4.1.1.19); Ornithine decarboxylase (EC 4.1.1.17); Lysine decarboxylase (EC 4.1.1.18)	NZ_CP009795.1:702180-705254	34.5604	26.1914	-0.400027	0.454871
AK34_650	AK34_RS16260	FIG00453271: hypothetical protein	NZ_CP009795.1:702180-705254	23.5408	17.9767	-0.389035	0.808939
AK34_651	AK34_RS16265	Mobile element protein	NZ_CP009795.1:705340-706165	14.681	15.4212	0.0709628	0.915631
AK34_653	AK34_RS16270	Mobile element protein	NZ_CP009795.1:706529-707789	10.8536	13.4888	0.313589	0.554011
AK34_654	AK34_RS16275	Pseudouridine-5' phosphatase (EC 3.1.3.-)	NZ_CP009795.1:708171-708855	18.4931	6.75758	-1.45241	0.0180868
AK34_655	AK34_RS16280	Argininosuccinate lyase (EC 4.3.2.1)	NZ_CP009795.1:708949-710359	98.1866	40.2165	-1.28774	0.0011756
partial=true	AK34_RS16285		NZ_CP009795.1:710804-711256	6.38955	5.42552	-0.235952	0.86006
	AK34_RS16290		NZ_CP009795.1:712647-712956	427.004	146.857	-1.53984	0.0011756
	AK34_RS16295		NZ_CP009795.1:714363-714561	473.284	195.874	-1.27278	0.00732982
AK34_657	AK34_RS16300	Putative DNA-binding protein	NZ_CP009795.1:716095-716905	12.0335	18.3831	0.611317	0.242257
AK34_658	AK34_RS16305	SAM-dependent methyltransferase YafE (UbiE paralog)	NZ_CP009795.1:717067-717820	7.02155	2.35725	-1.57469	0.103773
AK34_659	AK34_RS16310	Phosphoenolpyruvate carboxylase (EC 4.1.1.31)	NZ_CP009795.1:717960-720999	9.84789	7.76102	-0.343569	0.457422
AK34_660	AK34_RS16315	Porphobilinogen deaminase (EC 2.5.1.61)	NZ_CP009795.1:721216-724188	31.0519	25.8396	-0.265095	0.764959
AK34_661	AK34_RS16320	Uroporphyrinogen-III synthase (EC 4.2.1.75) / Homolog of E. coli HemX protein	NZ_CP009795.1:721216-724188	28.1579	14.8954	-0.918671	0.0729413
AK34_662	AK34_RS16325	Uncharacterized protein EC-HemY, likely associated with heme metabolism based on gene clustering with hemC, hemD in Proteobacteria (unrelated to HemY-type PPO in GramPositives)	NZ_CP009795.1:724190-725378	40.6075	25.8095	-0.653842	0.104964
AK34_664	AK34_RS16330	hypothetical protein	NZ_CP009795.1:725641-726946	10.6453	7.38717	-0.527122	0.327015
AK34_665	AK34_RS16335	toluenesulfonate zinc-independent alcohol dehydrogenase	NZ_CP009795.1:727070-727829	8.42521	7.42312	-0.182687	0.821291
AK34_666	AK34_RS16340	Aldehyde dehydrogenase (EC 1.2.1.3)	NZ_CP009795.1:727894-729334	3.71588	5.78068	0.637536	0.306907
AK34_667	AK34_RS16345	Inorganic pyrophosphatase (EC 3.6.1.1)	NZ_CP009795.1:729563-730091	256.913	104.876	-1.2926	0.0011756
AK34_668	AK34_RS16350	COG2827: putative endonuclease containing a URI domain	NZ_CP009795.1:730145-730745	13.9035	10.3947	-0.4196	0.544816
AK34_669	AK34_RS16355	FIG110192: hypothetical protein	NZ_CP009795.1:730885-732064	5.30365	6.06976	0.194653	0.80001
AK34_670	AK34_RS16360	NAD synthetase (EC 6.3.1.5) / Glutamine amidotransferase chain of NAD synthetase	NZ_CP009795.1:732173-733871	17.9798	12.6223	-0.510397	0.254847
AK34_671	AK34_RS16365	Nitrogen regulatory protein P-II	NZ_CP009795.1:733933-734272	55.2807	36.9413	-0.58154	0.330094
AK34_672	AK34_RS16370	Outer membrane protein (porin)	NZ_CP009795.1:734418-735504	18.6952	18.428	-0.0207696	0.967966
AK34_673	AK34_RS16375	Transcriptional regulatory protein	NZ_CP009795.1:736069-736993	5.10014	3.35533	-0.604082	0.459649
AK34_674	AK34_RS16380	Histone acetyltransferase HPA2 and related acetyltransferases	NZ_CP009795.1:737129-737627	8.81466	6.3824	-0.465806	0.634434
AK34_675	AK34_RS16385	Histidine ABC transporter, ATP-binding protein HisP (TC 3.A.1.3.1)	NZ_CP009795.1:737693-738473	53.8703	35.4357	-0.604286	0.144225
AK34_676	AK34_RS16390	Histidine ABC transporter, permease protein HisM (TC 3.A.1.3.1)	NZ_CP009795.1:738491-739891	50.7343	34.5244	-0.555346	0.346871
AK34_677	AK34_RS16395	Histidine ABC transporter, permease protein HisQ (TC 3.A.1.3.1)	NZ_CP009795.1:738491-739891	25.7902	22.5835	-0.191555	0.845844
AK34_678	AK34_RS16400	Histidine ABC transporter, histidine-binding periplasmic protein precursor HisJ (TC 3.A.1.3.1)	NZ_CP009795.1:740101-740878	47.5524	41.7584	-0.187454	0.71444
AK34_679	AK34_RS16405	ATPase involved in DNA repair	NZ_CP009795.1:741245-741794	12.5674	18.1944	0.533805	0.418828
AK34_680	AK34_RS16410	Two-component system response regulator OmpR	NZ_CP009795.1:742012-744038	25.649	23.7465	-0.11119	0.905284
AK34_681	AK34_RS16415	Osmolarity sensory histidine kinase EnvZ	NZ_CP009795.1:742012-744038	13.5908	12.1435	-0.162446	0.843281
AK34_682	AK34_RS16420	FIG00452965: hypothetical protein	NZ_CP009795.1:744081-744348	228.948	171.751	-0.414695	0.397956
AK34_683	AK34_RS16425	ABC-type anion transport system, duplicated permease component	NZ_CP009795.1:744820-746575	25.3952	34.7077	0.450698	0.309956
AK34_684	AK34_RS16430	ABC-type nitrate/sulfonate/bicarbonate transport system, ATPase component	NZ_CP009795.1:746597-747935	13.3801	22.1859	0.72956	0.0782979
AK34_685	AK34_RS16435	FIG00454115: hypothetical protein	NZ_CP009795.1:747987-749030	13.2769	17.2748	0.37975	0.776535
AK34_686	AK34_RS16440	FIG00453502: hypothetical protein	NZ_CP009795.1:747987-749030	39.7555	37.7509	-0.0746441	0.915778
AK34_687	AK34_RS16445	FIG00455317: hypothetical protein	NZ_CP009795.1:749321-749519	31.8293	31.5961	-0.0106091	0.963433
AK34_688	AK34_RS16450	Alpha,alpha-trehalose-phosphate synthase [UDP-forming] (EC 2.4.1.15)	NZ_CP009795.1:749669-751677	11.0265	15.1108	0.454613	0.38787
AK34_689	AK34_RS16455	Predicted ATPase	NZ_CP009795.1:749669-751677	11.2271	10.9625	-0.0344123	0.973451
AK34_690	AK34_RS16460	Uncharacterized transporter YebQ	NZ_CP009795.1:751702-753070	14.9044	18.0824	0.278848	0.581733
AK34_691	AK34_RS16465	FIG00453479: hypothetical protein	NZ_CP009795.1:753264-753645	13.5509	22.3167	0.719732	0.363211
AK34_692	AK34_RS16470	FIG00456401: hypothetical protein	NZ_CP009795.1:753801-754164	8.83892	17.7894	1.00908	0.296363
AK34_693	AK34_RS16475	hypothetical protein	NZ_CP009795.1:754325-754652	8.5162	20.6939	1.28092	0.245497
AK34_694	AK34_RS16480	Proteinase inhibitor I11, ecotin precursor	NZ_CP009795.1:754795-755293	48.5305	27.5278	-0.818003	0.0749986
AK34_695	AK34_RS16485	Transcriptional regulator, AcrR family	NZ_CP009795.1:755332-755947	16.6555	9.43863	-0.819348	0.183613
AK34_696	AK34_RS16490	Putative short-chain dehydrogenase	NZ_CP009795.1:756066-756807	2.18734	2.30142	0.0733459	0.966776
AK34_697	AK34_RS16495	Protein-L-isoaspartate O-methyltransferase (EC 2.1.1.77) / Erythromycin esterase homolog	NZ_CP009795.1:757069-759100	1.20028	0.485168	-1.30681	1
AK34_698	AK34_RS16500	3-oxoacyl-[acyl-carrier protein] reductase (EC 1.1.1.100)	NZ_CP009795.1:759243-760014	1.89887	1.6623	-0.191961	0.911294
AK34_700	AK34_RS16505	hypothetical protein	NZ_CP009795.1:760990-761572	133.262	67.3783	-0.98391	0.00954314
	AK34_RS16510		NZ_CP009795.1:763087-763543	137.308	144.855	0.0771934	0.960209
	AK34_RS16515		NZ_CP009795.1:763087-763543	42.9866	55.2683	0.362566	0.722465
AK34_704	AK34_RS16520	hypothetical protein	NZ_CP009795.1:763590-763866	36.162	40.3654	0.158647	0.868206
	AK34_RS16525		NZ_CP009795.1:763910-764138	54.7949	62.2575	0.184204	0.860457
	AK34_RS16530		NZ_CP009795.1:765060-765285	20.2691	40.9917	1.01605	0.398605
AK34_708	AK34_RS16535	hypothetical protein	NZ_CP009795.1:765687-766251	124.049	78.5001	-0.660138	0.106363
AK34_710	AK34_RS16540	hypothetical protein	NZ_CP009795.1:766649-769539	8.2354	21.6109	1.39185	0.401983
AK34_711	AK34_RS16545	hypothetical protein	NZ_CP009795.1:766649-769539	5.27847	20.6524	1.96812	0.557302
AK34_712	AK34_RS28805	hypothetical protein	NZ_CP009795.1:766649-769539	1.63222	2.23269	0.451948	0.809407
AK34_713	AK34_RS16555	COG2986: Histidine ammonia-lyase	NZ_CP009795.1:766649-769539	0.623792	1.6161	1.37338	1
AK34_714	AK34_RS16560	DNA polymerase I (EC 2.7.7.7)	NZ_CP009795.1:766649-769539	2.21527	1.24574	-0.830481	0.66745
AK34_716	AK34_RS16565	hypothetical protein	NZ_CP009795.1:769618-769816	273.209	155.962	-0.808807	0.187256
AK34_718	AK34_RS16570	hypothetical protein	NZ_CP009795.1:770907-771171	3.23622	0.827388	-1.96767	1
AK34_719	AK34_RS16575	COG0151: Phosphoribosylamine-glycine ligase	NZ_CP009795.1:771231-771729	0.789995	0.201974	-1.96767	1
AK34_720	AK34_RS16580	hypothetical protein	NZ_CP009795.1:771740-772001	3.34479	4.16175	0.315273	0.922991
AK34_721	AK34_RS16585	hypothetical protein	NZ_CP009795.1:772246-773863	2.09668	1.1669	-0.84542	0.362061
AK34_722	AK34_RS16590	hypothetical protein	NZ_CP009795.1:773871-774111	0	3.20426	Not Determined	Not Determined
partial=true	AK34_RS16595		NZ_CP009795.1:774307-774538	1.24481	3.63637	1.54657	0.735472
	AK34_RS16600		NZ_CP009795.1:774902-775496	2.56161	1.65099	-0.633726	0.700981
AK34_725	AK34_RS16605	FIG01080306: hypothetical protein	NZ_CP009795.1:775739-776627	1.4983	2.66898	0.832964	0.476914
AK34_726	AK34_RS16610	hypothetical protein	NZ_CP009795.1:776717-777155	5.74549	2.01077	-1.51468	0.36589
AK34_727	AK34_RS16615	FIG00602795: hypothetical protein	NZ_CP009795.1:777229-777832	1.76992	1.31553	-0.428044	0.826201
AK34_728	AK34_RS16620	hypothetical protein	NZ_CP009795.1:778597-780235	1.57061	0.824507	-0.929718	1
AK34_729	AK34_RS16625	hypothetical protein	NZ_CP009795.1:780239-780692	0.480133	1.18361	1.30169	1
AK34_730	AK34_RS16630	hypothetical protein	NZ_CP009795.1:780705-781185	0.216863	1.05775	2.28614	1
AK34_731	AK34_RS16635	FIG00461729: hypothetical protein	NZ_CP009795.1:781197-783294	1.16242	0.747394	-0.637184	1
AK34_732	AK34_RS16640	FIG00457593: hypothetical protein	NZ_CP009795.1:783295-785590	1.71071	1.21698	-0.491299	0.557541
AK34_733	AK34_RS16645	FIG00456357: hypothetical protein	NZ_CP009795.1:785593-788191	2.9761	2.9687	-0.00359044	0.985296
AK34_735	AK34_RS16655	hypothetical protein	NZ_CP009795.1:788691-790717	5.31257	8.69583	0.710912	0.770976
AK34_736	AK34_RS16660	Phage DNA packaging	NZ_CP009795.1:788691-790717	5.90227	4.5492	-0.375658	0.570505
AK34_737	AK34_RS28810	Phage tail fibers	NZ_CP009795.1:790752-793119	4.9513	4.09918	-0.272471	0.635256
AK34_738	AK34_RS16670	COG0477: Permeases of the major facilitator superfamily	NZ_CP009795.1:793131-796665	2.66071	3.92141	0.559562	0.893399
AK34_739	AK34_RS16675	FIG00458236: hypothetical protein	NZ_CP009795.1:793131-796665	3.48302	7.71161	1.14669	0.739267
AK34_740	AK34_RS16680	FIG00464943: hypothetical protein	NZ_CP009795.1:793131-796665	1.38084	1.87997	0.445168	0.914653
AK34_741	AK34_RS16685	Homology to phage-tail assembly proteins	NZ_CP009795.1:793131-796665	0.611204	1.3869	1.18213	1
AK34_743	AK34_RS16690	hypothetical protein	NZ_CP009795.1:793131-796665	2.55326	3.92096	0.618866	0.592582
AK34_742	AK34_RS16695	O-antigen acetylase WbiA	NZ_CP009795.1:793131-796665	5.90397	6.2905	0.0914896	0.92222
AK34_744	AK34_RS16700	Integrase	NZ_CP009795.1:796837-798040	11.4486	11.6803	0.0289049	0.96081
AK34_745	AK34_RS16705	tRNA-Arg	NZ_CP009795.1:798209-798284	626742	388940	-0.688324	0.25517
AK34_746	AK34_RS16710	Rubredoxin	NZ_CP009795.1:798448-798631	205.268	150.148	-0.451121	0.540889
AK34_747	AK34_RS16715	ATPases of the AAA+ class	NZ_CP009795.1:798855-799260	77.8581	74.5957	-0.0617554	0.920135
AK34_748	AK34_RS16720	COG0488: ATPase components of ABC transporters with duplicated ATPase domains	NZ_CP009795.1:799485-801435	16.7926	9.63174	-0.801953	0.042496
AK34_749	AK34_RS16725	Topoisomerase IV subunit B (EC 5.99.1.-)	NZ_CP009795.1:801698-803681	30.2726	13.6689	-1.14712	0.0011756
AK34_750	AK34_RS16730	Topoisomerase IV subunit A (EC 5.99.1.-)	NZ_CP009795.1:803748-806070	24.728	11.4906	-1.1057	0.00207106
AK34_751	AK34_RS16735	putative exported protein	NZ_CP009795.1:806321-806780	56.1823	31.0542	-0.855324	0.0614416
AK34_752	AK34_RS16740	LysR-family transcriptional regulator STM3020	NZ_CP009795.1:806839-807724	7.3491	10.2909	0.485737	0.43779
AK34_753	AK34_RS16745	Predicted membrane protein	NZ_CP009795.1:807838-808285	11.8691	12.6803	0.0953783	0.922991
AK34_754	AK34_RS16750	Chromate transport protein ChrA	NZ_CP009795.1:808319-809525	4.70129	5.90356	0.328529	0.634434
AK34_755	AK34_RS16755	Sensory box/GGDEF family protein	NZ_CP009795.1:809721-812061	11.7058	19.5636	0.74095	0.0550566
AK34_756	AK34_RS16760	Phenazine biosynthesis protein PhzF like	NZ_CP009795.1:812277-813159	11.4968	9.04231	-0.346467	0.578895
AK34_757	AK34_RS16765	RidA/YER057c/UK114 superfamily, group 1	NZ_CP009795.1:813172-813631	41.1652	37.4207	-0.137588	0.828168
AK34_758	AK34_RS16770	Alpha-aminoadipate aminotransferase (EC 2.6.1.39) @ Leucine transaminase (EC 2.6.1.6) @ Valine transaminase	NZ_CP009795.1:813673-814855	13.0995	13.2488	0.0163495	0.975021
AK34_759	AK34_RS16775	Permease of the drug/metabolite transporter (DMT) superfamily	NZ_CP009795.1:815020-815929	1.77502	3.09403	0.801648	0.453826
AK34_760	AK34_RS16780	FIG00454405: hypothetical protein	NZ_CP009795.1:815972-816662	3.77707	4.01072	0.0865948	0.935859
AK34_761	AK34_RS16785	GntR family transcriptional regulator Bmul_0931 @ Transcriptional regulator, GntR family domain	NZ_CP009795.1:816868-818335	9.58905	6.09183	-0.654511	0.201817
AK34_762	AK34_RS16790	Chaperone protein HtpG	NZ_CP009795.1:818647-820546	18.5635	17.1168	-0.117054	0.830691
AK34_763	AK34_RS16795	Chorismate--pyruvate lyase (EC 4.1.3.40)	NZ_CP009795.1:820554-821627	3.91783	3.59618	-0.123588	0.928355
AK34_764	AK34_RS16800	G:T/U mismatch-specific uracil/thymine DNA-glycosylase	NZ_CP009795.1:820554-821627	8.8537	7.09633	-0.319208	0.774815
AK34_765	AK34_RS16805	FIG00454067: hypothetical protein	NZ_CP009795.1:821667-821922	1.84642	4.52736	1.29394	0.708964
AK34_766	AK34_RS16810	Spermidine synthase-like protein	NZ_CP009795.1:822051-822969	14.2547	6.01108	-1.24574	0.0201466
AK34_767	AK34_RS16815	COG5591: Uncharacterized conserved protein	NZ_CP009795.1:823167-824957	38.7884	12.4276	-1.64208	0.399548
AK34_768	AK34_RS16820	Na+/solute symporter	NZ_CP009795.1:823167-824957	6.15891	6.14933	-0.00224754	0.986147
AK34_769	AK34_RS16825	PhnB protein; putative DNA binding 3-demethylubiquinone-9 3-methyltransferase domain protein	NZ_CP009795.1:825043-825496	21.8216	14.5905	-0.580724	0.403402
AK34_770	AK34_RS16830	Transaldolase (EC 2.2.1.2)	NZ_CP009795.1:825763-826717	35.7759	22.9218	-0.642265	0.131091
AK34_771	AK34_RS16835	Benzoate transport protein	NZ_CP009795.1:826892-828125	8.95067	5.90972	-0.598906	0.299411
AK34_772	AK34_RS16840	Thioredoxin reductase (EC 1.8.1.9)	NZ_CP009795.1:828184-829360	36.611	21.8358	-0.745586	0.057683
AK34_773	AK34_RS16845	ATPase associated with various cellular activities, AAA_5	NZ_CP009795.1:829384-830227	40.0951	29.3374	-0.450683	0.333872
AK34_774	AK34_RS16850	Putative periplasmic cytochrome type-C oxidoreductase signal peptide protein (EC 1.-.-.-)	NZ_CP009795.1:830471-830831	290.475	340.307	0.228423	0.646391
AK34_775	AK34_RS16855	Cytochrome c553	NZ_CP009795.1:830870-831230	185.922	142.002	-0.388786	0.391934
AK34_776	AK34_RS16860	FIG00453207: hypothetical protein	NZ_CP009795.1:831324-831759	25.1437	15.6634	-0.682798	0.325505
AK34_777	AK34_RS16865	Permease of the drug/metabolite transporter (DMT) superfamily	NZ_CP009795.1:832038-832968	9.60613	7.89716	-0.28262	0.671974
AK34_778	AK34_RS16870	Endonuclease III (EC 4.2.99.18)	NZ_CP009795.1:833053-834693	27.1389	18.6588	-0.540505	0.465097
AK34_779	AK34_RS16875	Iron-sulfur cluster-binding protein	NZ_CP009795.1:833053-834693	17.2962	12.1313	-0.511719	0.457197
AK34_780	AK34_RS16880	Transcriptional regulator, AcrR family	NZ_CP009795.1:834848-835481	22.5133	48.364	1.10315	0.0107733
AK34_781	AK34_RS16885	Intracellular PHB depolymerase	NZ_CP009795.1:835558-837001	13.2742	30.2181	1.18679	0.00284066
AK34_782	AK34_RS16890	Glucoamylase (EC 3.2.1.3)	NZ_CP009795.1:837213-839043	9.68883	5.5647	-0.800018	0.0788317
AK34_783	AK34_RS16895	3-carboxymuconate cyclase	NZ_CP009795.1:839281-840457	12.1306	12.9297	0.0920418	0.882432
AK34_784	AK34_RS16900	DNA translocase FtsK	NZ_CP009795.1:840567-845493	12.4043	13.0095	0.0687294	0.904685
AK34_785	AK34_RS16905	Heat shock protein	NZ_CP009795.1:845671-846217	34.414	34.1752	-0.0100485	0.983403
AK34_786	AK34_RS16910	Phosphoribosylglycinamide formyltransferase 2 (EC 2.1.2.-)	NZ_CP009795.1:846439-847654	13.2096	8.17839	-0.691702	0.159312
AK34_788	AK34_RS16915	Predicted periplasmic protein	NZ_CP009795.1:847937-848318	18.125	13.1629	-0.461497	0.599867
AK34_789	AK34_RS16920	ATP-dependent RNA helicase Bcep18194_A5658	NZ_CP009795.1:848746-850216	42.6212	24.9557	-0.772199	0.0381559
AK34_790	AK34_RS16925	glutamyl-Q-tRNA synthetase	NZ_CP009795.1:850535-851429	9.02434	10.0234	0.151477	0.830882
AK34_791	AK34_RS16930	Rhodanese domain protein UPF0176, Betaproteobacterial subgroup	NZ_CP009795.1:851461-852316	27.7381	16.1962	-0.77622	0.0747794
AK34_792	AK34_RS16935	DNA polymerase III alpha subunit (EC 2.7.7.7)	NZ_CP009795.1:852550-856084	32.9734	18.7969	-0.810807	0.0479095
AK34_793	AK34_RS16940	ADP-heptose:LPS heptosyltransferase	NZ_CP009795.1:856331-857420	32.1636	21.0213	-0.613579	0.145357
AK34_794	AK34_RS16945	ADP-heptose--lipooligosaccharide heptosyltransferase II (EC 2.4.1.-)	NZ_CP009795.1:857558-858737	19.0385	14.1194	-0.431245	0.384736
AK34_795	AK34_RS16950	Lipid A core - O-antigen ligase and related enzymes	NZ_CP009795.1:858806-860087	31.2023	17.7575	-0.813224	0.0407642
AK34_796	AK34_RS16955	Glycosyltransferases involved in cell wall biogenesis	NZ_CP009795.1:860219-861062	15.3417	14.7473	-0.0570102	0.928355
AK34_797	AK34_RS16960	Glycosyltransferases involved in cell wall biogenesis	NZ_CP009795.1:861190-861943	8.96887	6.77454	-0.404803	0.573773
AK34_798	AK34_RS16965	Lipid A export ATP-binding/permease protein MsbA	NZ_CP009795.1:862167-863919	29.1365	20.0518	-0.539095	0.210734
AK34_799	AK34_RS16970	Putative transmembrane protein	NZ_CP009795.1:864003-864384	31.1281	23.594	-0.399799	0.576602
AK34_800	AK34_RS16975	FIG00453680: hypothetical protein	NZ_CP009795.1:864433-865000	24.4803	17.9649	-0.446442	0.434736
AK34_801	AK34_RS16980	Permeases of the major facilitator superfamily	NZ_CP009795.1:865036-867258	15.3818	8.22329	-0.903433	0.104649
AK34_802	AK34_RS16985	Periplasmic protein TonB, links inner and outer membranes	NZ_CP009795.1:865036-867258	16.0939	7.05698	-1.18939	0.0788317
AK34_803	AK34_RS16990	Uncharacterized protein conserved in bacteria	NZ_CP009795.1:867659-867995	15.3036	9.57785	-0.676099	0.53471
AK34_804	AK34_RS16995	Cytoplasmic axial filament protein CafA and Ribonuclease G (EC 3.1.4.-)	NZ_CP009795.1:868114-869584	12.7649	14.2852	0.162335	0.768935
AK34_805	AK34_RS17000	Septum formation protein Maf	NZ_CP009795.1:869592-870225	3.29421	3.80423	0.207671	0.873633
AK34_806	AK34_RS17005	23S rRNA (pseudouridine(1915)-N(3))-methyltransferase (EC 2.1.1.177)	NZ_CP009795.1:870277-870748	25.2162	24.602	-0.0355744	0.959947
AK34_807	AK34_RS17010	Ribosomal silencing factor RsfA	NZ_CP009795.1:870757-871207	81.8115	37.8722	-1.11116	0.00906461
AK34_808	AK34_RS17015	Nicotinate-nucleotide adenylyltransferase (EC 2.7.7.18)	NZ_CP009795.1:871211-871802	14.4775	8.17683	-0.824196	0.232947
AK34_809	AK34_RS17020	Coproporphyrinogen III oxidase, aerobic (EC 1.3.3.3)	NZ_CP009795.1:871962-872886	23.007	14.2471	-0.691402	0.13234
AK34_810	AK34_RS17025	Phosphoribosylamine--glycine ligase (EC 6.3.4.13)	NZ_CP009795.1:873004-874285	45.2528	23.8234	-0.925628	0.00989228
AK34_811	AK34_RS17030	Probable transcriptional regulatory protein YebC	NZ_CP009795.1:874386-875115	152.599	61.8384	-1.30317	0.0011756
AK34_812	AK34_RS17040	Uracil phosphoribosyltransferase (EC 2.4.2.9)	NZ_CP009795.1:875343-875994	24.9297	9.47358	-1.39589	0.00791967
AK34_813	AK34_RS17045	Dehydrogenases with different specificities (related to short-chain alcohol dehydrogenases)	NZ_CP009795.1:876205-876985	9.23162	6.25978	-0.560472	0.420664
AK34_814	AK34_RS17050	Methylglyoxal synthase (EC 4.2.3.3)	NZ_CP009795.1:877045-877438	10.8628	9.23674	-0.233945	0.841606
AK34_815	AK34_RS17055	Mobile element protein	NZ_CP009795.1:877509-878601	4.62293	8.59456	0.894616	0.13234
AK34_816	AK34_RS17060	Mobile element protein	NZ_CP009795.1:879483-880974	45.1382	10.1897	-2.14724	0.0011756
AK34_818	AK34_RS17065	hypothetical protein	NZ_CP009795.1:881780-882110	20.1383	15.876	-0.343101	0.735885
AK34_819	AK34_RS17070	Quinone oxidoreductase (EC 1.6.5.5)	NZ_CP009795.1:882652-883627	8.10908	4.83231	-0.746824	0.240975
AK34_820	AK34_RS17075	FIG00453195: hypothetical protein	NZ_CP009795.1:883868-885894	0	14.6556	Not Determined	Not Determined
AK34_821	AK34_RS17080	hypothetical protein	NZ_CP009795.1:883868-885894	0	96.6381	Not Determined	Not Determined
AK34_822	AK34_RS17085	Potassium-transporting ATPase A chain (EC 3.6.3.12) (TC 3.A.3.7.1)	NZ_CP009795.1:883868-885894	0.654379	1.48391	1.1812	1
AK34_823	AK34_RS17090	Potassium-transporting ATPase B chain (EC 3.6.3.12) (TC 3.A.3.7.1)	NZ_CP009795.1:885931-888043	1.2445	0.95561	-0.381068	1
AK34_824	AK34_RS17095	Potassium-transporting ATPase C chain (EC 3.6.3.12) (TC 3.A.3.7.1)	NZ_CP009795.1:888071-888653	1.70853	0.770628	-1.14865	0.603498
AK34_825	AK34_RS17100	Osmosensitive K+ channel histidine kinase KdpD (EC 2.7.3.-)	NZ_CP009795.1:888798-892342	1.77638	2.18697	0.299989	0.723735
AK34_826	AK34_RS17105	DNA-binding response regulator KdpE	NZ_CP009795.1:888798-892342	13.9225	9.50269	-0.551008	0.45786
AK34_827	AK34_RS17110	Putative hemolysin	NZ_CP009795.1:892555-892843	3.27376	3.21086	-0.0279898	0.93632
AK34_828	AK34_RS17115	Quaternary ammonium compound-resistance protein SugE	NZ_CP009795.1:892950-893271	64.4258	43.9196	-0.552773	0.359664
AK34_829	AK34_RS17120	Cation transport ATPase	NZ_CP009795.1:893475-894093	64.887	29.6472	-1.13003	0.00419569
AK34_830	AK34_RS17125	ABC transporter, permease protein	NZ_CP009795.1:894110-896702	6.64233	6.31361	-0.0732243	0.905484
AK34_831	AK34_RS17130	Hemoglobin-like protein HbO	NZ_CP009795.1:896745-897156	19.6575	19.686	0.00208932	0.980157
AK34_832	AK34_RS17135	Ser-tRNA(Ala) deacylase @ Gly-tRNA(Ala) deacylase	NZ_CP009795.1:897259-898605	8.96735	7.26231	-0.304252	0.739267
AK34_833	AK34_RS17140	FIG027190: Putative transmembrane protein	NZ_CP009795.1:897259-898605	4.88193	8.64361	0.824184	0.46606
AK34_834	AK34_RS17145	Putative transmembrane protein	NZ_CP009795.1:898663-900562	5.02649	5.57201	0.148645	0.813441
AK34_835	AK34_RS17150	Short-chain dehydrogenase	NZ_CP009795.1:900790-901552	23.5064	17.0835	-0.460447	0.379457
AK34_836	AK34_RS17155	Lysine decarboxylase family	NZ_CP009795.1:901574-902896	22.6226	18.2809	-0.30743	0.822233
AK34_837	AK34_RS17160	Transcriptional regulator, AcrR family	NZ_CP009795.1:901574-902896	52.1425	35.4079	-0.558388	0.324962
AK34_838	AK34_RS17165	Diacylglycerol kinase (EC 2.7.1.107)	NZ_CP009795.1:903107-904675	9.57163	5.63282	-0.764907	0.429349
AK34_839	AK34_RS17170	Glycosyltransferase	NZ_CP009795.1:903107-904675	2.7235	2.47514	-0.137951	0.91523
AK34_840	AK34_RS17175	Ser/Thr protein phosphatase family protein, UDP-2,3-diacylglucosamine hydrolase (EC 3.6.1.-) homolog	NZ_CP009795.1:904704-905643	2.10309	4.01704	0.933619	0.314763
AK34_841	AK34_RS17180	Putative transmembrane protein	NZ_CP009795.1:905908-906418	7.54152	10.5586	0.485492	0.576602
AK34_842	AK34_RS17185	Putative transmembrane protein	NZ_CP009795.1:906424-907186	7.97494	12.7099	0.672407	0.2877
AK34_843	AK34_RS17190	Putative transmembrane protein	NZ_CP009795.1:907212-908198	15.0596	18.1399	0.268476	0.876048
AK34_844	AK34_RS17195	DNA-directed RNA polymerase specialized sigma subunit, sigma24-like	NZ_CP009795.1:907212-908198	54.7852	71.8534	0.39127	0.435428
AK34_845	AK34_RS17200	Acetolactate synthase large subunit (EC 2.2.1.6)	NZ_CP009795.1:908549-910313	164.695	240.233	0.544634	0.370059
AK34_846	AK34_RS17205	Acetolactate synthase small subunit (EC 2.2.1.6)	NZ_CP009795.1:910427-910919	53.277	71.6193	0.426835	0.3794
AK34_847	AK34_RS17210	Ketol-acid reductoisomerase (EC 1.1.1.86)	NZ_CP009795.1:911013-912030	37.4417	36.6421	-0.0311431	0.953984
AK34_848	AK34_RS17215	Phosphatidylserine decarboxylase (EC 4.1.1.65)	NZ_CP009795.1:912157-912802	84.8667	38.8547	-1.12711	0.00284066
AK34_849	AK34_RS17220	CDP-diacylglycerol--serine O-phosphatidyltransferase (EC 2.7.8.8)	NZ_CP009795.1:912817-913690	45.4057	29.9506	-0.600287	0.15757
AK34_850	AK34_RS17225	2-isopropylmalate synthase (EC 2.3.3.13)	NZ_CP009795.1:914002-915547	28.2687	54.4414	0.945495	0.0126808
AK34_851	AK34_RS17230	Sulfate transporter	NZ_CP009795.1:915610-917161	9.66548	8.39322	-0.203617	0.72245
AK34_852	AK34_RS17235	Carbonic anhydrase (EC 4.2.1.1)	NZ_CP009795.1:917200-917851	7.7032	11.81	0.616476	0.386726
AK34_853	AK34_RS17240	Putative transmembrane lipoprotein	NZ_CP009795.1:918234-918747	13.7032	11.3673	-0.269625	0.737462
AK34_854	AK34_RS17245	ABC-type branched-chain amino acid transport systems, periplasmic component	NZ_CP009795.1:918914-920180	9.39989	9.40664	0.00103574	0.987794
AK34_855	AK34_RS17250	SSU ribosomal protein S15p (S13e)	NZ_CP009795.1:920286-920556	1462.27	1627.01	0.15401	0.795587
AK34_856	AK34_RS17255	Polyribonucleotide nucleotidyltransferase (EC 2.7.7.8)	NZ_CP009795.1:920847-922992	57.0503	54.3762	-0.069259	0.911294
AK34_857	AK34_RS17260	Quinone oxidoreductase (EC 1.6.5.5)	NZ_CP009795.1:923134-924154	5.60256	10.289	0.876945	0.124782
AK34_858	AK34_RS17265	Triosephosphate isomerase (EC 5.3.1.1)	NZ_CP009795.1:924282-925038	49.1168	48.6811	-0.012857	0.976384
AK34_859	AK34_RS17270	Protein-export membrane protein SecG	NZ_CP009795.1:925110-925488	42.6131	59.1274	0.47253	0.390343
AK34_860	AK34_RS17275	tRNA-Leu	NZ_CP009795.1:925599-925684	811962	1370000	0.758741	0.326384
AK34_861	AK34_RS17280	NADH ubiquinone oxidoreductase chain A (EC 1.6.5.3)	NZ_CP009795.1:925838-926198	370.491	342.265	-0.114322	0.834027
AK34_862	AK34_RS17285	NADH-ubiquinone oxidoreductase chain B (EC 1.6.5.3)	NZ_CP009795.1:926260-926740	203.272	180.19	-0.173892	0.736155
AK34_863	AK34_RS17290	NADH-ubiquinone oxidoreductase chain C (EC 1.6.5.3)	NZ_CP009795.1:926761-927364	147.908	138.709	-0.0926399	0.871225
AK34_864	AK34_RS17295	NADH-ubiquinone oxidoreductase chain D (EC 1.6.5.3)	NZ_CP009795.1:927373-928627	132.985	146.777	0.142363	0.80909
AK34_865	AK34_RS17300	NADH-ubiquinone oxidoreductase chain E (EC 1.6.5.3)	NZ_CP009795.1:928794-930587	184.877	164.135	-0.171686	0.882446
AK34_866	AK34_RS17305	NADH-ubiquinone oxidoreductase chain F (EC 1.6.5.3)	NZ_CP009795.1:928794-930587	109.525	105.564	-0.0531523	0.941028
AK34_867	AK34_RS17310	NADH-ubiquinone oxidoreductase chain G (EC 1.6.5.3)	NZ_CP009795.1:930669-933000	94.8171	86.5925	-0.130905	0.837268
AK34_868	AK34_RS17315	NADH-ubiquinone oxidoreductase chain H (EC 1.6.5.3)	NZ_CP009795.1:933000-934068	116.36	100.39	-0.212971	0.691595
AK34_869	AK34_RS17320	NADH-ubiquinone oxidoreductase chain I (EC 1.6.5.3)	NZ_CP009795.1:934080-934569	116.092	100.624	-0.206301	0.68351
AK34_870	AK34_RS17325	NADH-ubiquinone oxidoreductase chain J (EC 1.6.5.3)	NZ_CP009795.1:934688-935339	94.5633	86.2046	-0.133516	0.797192
AK34_871	AK34_RS17330	NADH-ubiquinone oxidoreductase chain K (EC 1.6.5.3)	NZ_CP009795.1:935357-935663	246.451	212.044	-0.216936	0.66745
AK34_872	AK34_RS17335	NADH-ubiquinone oxidoreductase chain L (EC 1.6.5.3)	NZ_CP009795.1:935680-937729	92.7233	78.453	-0.241104	0.66745
AK34_873	AK34_RS17340	NADH-ubiquinone oxidoreductase chain M (EC 1.6.5.3)	NZ_CP009795.1:937745-939236	82.2023	65.0619	-0.337365	0.496775
AK34_874	AK34_RS17345	NADH-ubiquinone oxidoreductase chain N (EC 1.6.5.3)	NZ_CP009795.1:939260-940727	69.5953	68.0175	-0.0330841	0.952075
AK34_875	AK34_RS17350	FIG003089: Probable transmembrane protein	NZ_CP009795.1:940729-941026	540.502	1170.5	1.11476	0.00791967
AK34_876	AK34_RS17355	ADP-ribose pyrophosphatase (EC 3.6.1.13)	NZ_CP009795.1:941068-941659	30.6019	19.9866	-0.614586	0.242989
AK34_877	AK34_RS17360	FIG004851: hypothetical protein	NZ_CP009795.1:941793-942216	25.8547	46.6397	0.851133	0.104213
AK34_878	AK34_RS17365	Putative acyl-CoA dehydrogenase oxidoreductase (EC 1.3.99.3), may be related to NAD-dependent histone acetylation	NZ_CP009795.1:942467-943664	9.84487	16.1669	0.715596	0.117568
AK34_879	AK34_RS17370	Acyl-CoA dehydrogenase family protein	NZ_CP009795.1:943924-945058	3.70889	7.11567	0.940013	0.139908
AK34_880	AK34_RS17375	MaoC-like dehydratase	NZ_CP009795.1:945092-946027	15.5637	25.4063	0.707004	0.365693
AK34_881	AK34_RS17380	MaoC domain protein dehydratase	NZ_CP009795.1:945092-946027	7.29234	8.54227	0.228237	0.893116
AK34_882	AK34_RS17385	Glutathione S-transferase (EC 2.5.1.18)	NZ_CP009795.1:946074-946767	11.1843	16.3973	0.55198	0.367938
AK34_883	AK34_RS17390	Enoyl-CoA hydratase/isomerase family protein, may be related to NAD-dependent histone deacetylation	NZ_CP009795.1:946986-947778	9.05683	7.62905	-0.247503	0.739267
AK34_884	AK34_RS17395	Glutathione S-transferase N-terminal domain protein (EC 2.5.1.18)	NZ_CP009795.1:947972-948629	24.033	18.8226	-0.352549	0.522465
AK34_885	AK34_RS17400	Aspartate aminotransferase (EC 2.6.1.1) / Glutamine-dependent 2-keto-4-methylthiobutyrate transaminase	NZ_CP009795.1:948661-949834	19.8096	14.3819	-0.461939	0.342409
AK34_886	AK34_RS17405	FIG00452560: hypothetical protein	NZ_CP009795.1:949865-950354	26.7978	19.2894	-0.474302	0.444119
AK34_887	AK34_RS17410	UPF0246 protein YaaA	NZ_CP009795.1:950411-951194	44.9373	47.1184	0.0683754	0.905837
AK34_888	AK34_RS17415	Predicted carboxypeptidase	NZ_CP009795.1:951826-952981	29.4159	26.4687	-0.152309	0.774144
AK34_889	AK34_RS17420	Putative transmembrane lipoprotein	NZ_CP009795.1:953059-953713	88.5243	54.8138	-0.691533	0.0823411
AK34_890	AK34_RS17425	Predicted membrane protein	NZ_CP009795.1:953851-954526	21.9899	23.0883	0.0703219	0.915778
AK34_891	AK34_RS17430	Response regulator containing a CheY-like receiver domain and an HTH DNA-binding domain	NZ_CP009795.1:954600-955437	6.32004	8.36804	0.404957	0.572074
AK34_892	AK34_RS17435	FIG00453073: hypothetical protein	NZ_CP009795.1:955645-956863	21.8244	15.2806	-0.514239	0.286671
AK34_893	AK34_RS17440	SSU rRNA ## 16S rRNA, small subunit ribosomal RNA	NZ_CP009795.1:957432-958968	18288.6	18321.5	0.00259224	0.99795
AK34_894	AK34_RS17445	tRNA-Ile	NZ_CP009795.1:959028-959105	9550000	0	Not Determined	Not Determined
AK34_895	AK34_RS17450	tRNA-Ala	NZ_CP009795.1:959144-959220	3410000	5780000	0.76007	0.578108
AK34_897	AK34_RS17455	LSU rRNA ## 23S rRNA, large subunit ribosomal RNA	NZ_CP009795.1:959621-962515	13615.2	12339.8	-0.141897	0.957305
AK34_898	AK34_RS17460	5S rRNA ## 5S ribosomal RNA	NZ_CP009795.1:962683-962796	18400000	6550000	-1.49216	0.425976
AK34_899	AK34_RS17465	Cu(I)-responsive transcriptional regulator	NZ_CP009795.1:963057-963462	59.5973	78.3292	0.394303	0.437965
AK34_901	AK34_RS17470	FIG00455141: hypothetical protein	NZ_CP009795.1:963966-964311	240.531	243.448	0.0173928	0.97023
AK34_902	AK34_RS17475	23S rRNA (adenine(2030)-N(6))-methyltransferase (EC 2.1.1.266)	NZ_CP009795.1:964323-965169	33.1116	28.8412	-0.199207	0.700981
AK34_903	AK34_RS17480	Voltage-gated potassium channel subunit beta-1 (K(+) channel subunit beta-1) (Kv-beta-1)	NZ_CP009795.1:965274-966246	3.25048	6.53909	1.00844	0.160146
AK34_904	AK34_RS17485	D-beta-hydroxybutyrate dehydrogenase (EC 1.1.1.30)	NZ_CP009795.1:966411-967200	15.0372	13.1283	-0.195852	0.765276
AK34_905	AK34_RS17490	Biosynthetic Aromatic amino acid aminotransferase alpha (EC 2.6.1.57) @ Aromatic-amino-acid aminotransferase (EC 2.6.1.57) @ Aspartate aminotransferase (EC 2.6.1.1)	NZ_CP009795.1:967312-968512	73.8945	65.1392	-0.181941	0.72245
AK34_906	AK34_RS17495	Excinuclease ABC subunit B	NZ_CP009795.1:968760-970851	24.1913	22.8759	-0.0806596	0.882446
AK34_907	AK34_RS17500	Periplasmic protein p19 involved in high-affinity Fe2+ transport	NZ_CP009795.1:971069-971621	30.7861	26.4352	-0.219817	0.704749
AK34_908	AK34_RS17505	putative exported protein	NZ_CP009795.1:971676-972009	45.0278	30.565	-0.558935	0.400245
AK34_909	AK34_RS17510	High-affinity Fe2+/Pb2+ permease	NZ_CP009795.1:972066-974303	29.0339	22.2044	-0.386895	0.630771
AK34_910	AK34_RS17515	Polyferredoxin	NZ_CP009795.1:972066-974303	18.9719	15.6953	-0.273538	0.699103
AK34_911	AK34_RS17520	Hemin uptake protein	NZ_CP009795.1:974630-974876	64.488	28.0536	-1.20084	0.159312
AK34_912	AK34_RS17525	FIG00452466: hypothetical protein	NZ_CP009795.1:975013-975496	31.3081	32.7736	0.0659984	0.923287
AK34_913	AK34_RS17530	Pirin-like protein YhhW, possibly qercetin 2,3-dioxygenase activity	NZ_CP009795.1:975592-976465	7.07573	5.56304	-0.347007	0.650373
AK34_914	AK34_RS17535	Transcriptional regulator, LysR family	NZ_CP009795.1:976587-977562	11.7685	12.6645	0.105866	0.87309
AK34_916	AK34_RS17540	Biopolymer transport protein ExbD/TolR	NZ_CP009795.1:977913-978342	36.9518	37.3745	0.0164079	0.973451
AK34_917	AK34_RS17545	MotA/TolQ/ExbB proton channel family protein	NZ_CP009795.1:978355-979087	14.982	17.0609	0.187465	0.761659
AK34_918	AK34_RS17550	Periplasmic protein TonB, links inner and outer membranes	NZ_CP009795.1:979122-979854	9.87944	15.7287	0.670902	0.242805
AK34_919	AK34_RS17555	Bacterioferritin-associated ferredoxin	NZ_CP009795.1:980072-980309	183.804	113.833	-0.691253	0.20192
AK34_920	AK34_RS17560	Glutamate racemase (EC 5.1.1.3)	NZ_CP009795.1:980449-981304	7.76728	8.43031	0.118177	0.882432
AK34_921	AK34_RS17565	Bacterioferritin	NZ_CP009795.1:981347-981824	56.4686	68.9552	0.28821	0.575641
AK34_922	AK34_RS17570	Fumarate hydratase class I, aerobic (EC 4.2.1.2)	NZ_CP009795.1:982014-983538	51.8069	35.1963	-0.557719	0.197162
AK34_923	AK34_RS17575	Putative transmembrane protein	NZ_CP009795.1:983582-984167	117.213	91.7261	-0.353725	0.456401
AK34_924	AK34_RS17580	Permease of the drug/metabolite transporter (DMT) superfamily	NZ_CP009795.1:984281-985190	8.9397	12.3072	0.461199	0.435428
AK34_925	AK34_RS17585	Acetyl-CoA synthetase (EC 6.2.1.1)	NZ_CP009795.1:985493-987476	19.4227	15.2979	-0.344409	0.45786
AK34_926	AK34_RS17590	FIG152265: Sodium:solute symporter associated protein	NZ_CP009795.1:987561-987906	15.6933	31.0002	0.982131	0.209683
AK34_927	AK34_RS17595	Acetate permease ActP (cation/acetate symporter)	NZ_CP009795.1:987909-989925	5.44146	8.35174	0.618083	0.184431
AK34_928	AK34_RS17600	hypothetical protein	NZ_CP009795.1:990068-990341	38.8958	49.0809	0.335549	0.687132
AK34_929	AK34_RS17605	tRNA-Ser	NZ_CP009795.1:990487-990578	461811	271609	-0.765771	0.251444
AK34_930	AK34_RS17610	Phosphoserine phosphatase (EC 3.1.3.3)	NZ_CP009795.1:990791-991412	4.97356	2.6803	-0.891883	0.435252
AK34_931	AK34_RS17615	hypothetical protein, not 6-phosphogluconolactonase	NZ_CP009795.1:991505-993906	3.11435	1.68409	-0.886959	0.434736
AK34_932	AK34_RS17620	Permeases of the major facilitator superfamily	NZ_CP009795.1:991505-993906	1.37574	1.78279	0.373925	0.77872
AK34_933	AK34_RS17625	Deoxyribodipyrimidine photolyase (EC 4.1.99.3)	NZ_CP009795.1:994159-994441	0	0.687365	Not Determined	Not Determined
AK34_934	AK34_RS17630	hypothetical protein	NZ_CP009795.1:994468-995817	0	19.6832	Not Determined	Not Determined
AK34_935	AK34_RS17635	Permeases of the major facilitator superfamily	NZ_CP009795.1:994468-995817	1.14873	1.03018	-0.157143	1
AK34_936	AK34_RS17640	Glycine cleavage system transcriptional activator	NZ_CP009795.1:996066-997008	1.84944	2.54694	0.461678	0.688731
AK34_937	AK34_RS17645	Hydrolases of the alpha/beta superfamily	NZ_CP009795.1:997126-998161	2.70572	3.05865	0.176883	0.862192
AK34_938	AK34_RS17650	4'-phosphopantetheinyl transferase (EC 2.7.8.-)	NZ_CP009795.1:998373-999105	2.70835	1.76924	-0.614282	0.649526
AK34_939	AK34_RS17655	Histidine ammonia-lyase (EC 4.3.1.3)	NZ_CP009795.1:999379-1000903	9.76552	9.84967	0.0123779	0.975021
AK34_940	AK34_RS17660	Histidine utilization repressor	NZ_CP009795.1:1000907-1001603	9.11491	8.60001	-0.0838887	0.921966
AK34_941	AK34_RS17665	Urocanate hydratase (EC 4.2.1.49)	NZ_CP009795.1:1001641-1003330	8.32571	9.22094	0.14734	0.808939
AK34_942	AK34_RS17670	Conserved hypothetical protein (perhaps related to histidine degradation)	NZ_CP009795.1:1003332-1003971	9.27917	7.71071	-0.267131	0.749434
AK34_943	AK34_RS17675	Imidazolonepropionase (EC 3.5.2.7)	NZ_CP009795.1:1003975-1005220	7.18813	6.42454	-0.162023	0.810288
AK34_944	AK34_RS17680	Formiminoglutamic iminohydrolase (EC 3.5.3.13)	NZ_CP009795.1:1005222-1006599	4.15976	5.78462	0.47572	0.464672
AK34_945	AK34_RS17685	N-formylglutamate deformylase (EC 3.5.1.68)	NZ_CP009795.1:1006656-1007454	13.0245	9.94656	-0.388959	0.52678
	AK34_RS17690		NZ_CP009795.1:1007806-1009024	10.6447	23.7913	1.16029	0.517083
	AK34_RS17695		NZ_CP009795.1:1007806-1009024	4.5044	17.6833	1.97298	0.590058
AK34_946	AK34_RS17700	Glutamine amidotransferase, class I	NZ_CP009795.1:1007806-1009024	1.27435	2.83535	1.15377	0.404555
AK34_947	AK34_RS17705	glutamine synthetase family protein	NZ_CP009795.1:1009036-1010374	1.05223	3.85114	1.87183	0.0646032
AK34_948	AK34_RS17710	Omega-amino acid--pyruvate aminotransferase (EC 2.6.1.18)	NZ_CP009795.1:1010402-1011809	3.177	4.99294	0.652222	0.333909
AK34_949	AK34_RS17715	tRNA-Val	NZ_CP009795.1:1011952-1012027	391206	259823	-0.590401	0.299411
AK34_950	AK34_RS17720	FIG001341: Probable Fe(2+)-trafficking protein YggX	NZ_CP009795.1:1012330-1012606	120.545	67.6	-0.834476	0.118483
AK34_951	AK34_RS17725	N-acetylglutamate synthase (EC 2.3.1.1)	NZ_CP009795.1:1012652-1014032	24.8312	16.5038	-0.589351	0.159061
AK34_952	AK34_RS17730	ATP-dependent helicase HrpA	NZ_CP009795.1:1014055-1018225	20.5632	10.7392	-0.937179	0.0117352
AK34_953	AK34_RS17735	Surface antigen	NZ_CP009795.1:1018378-1019368	40.2573	29.8875	-0.42971	0.34703
AK34_954	AK34_RS17740	Sterol desaturase	NZ_CP009795.1:1019384-1020359	29.1809	21.9941	-0.407906	0.402951
AK34_955	AK34_RS17745	Putative transmembrane protein	NZ_CP009795.1:1020469-1022109	21.7704	18.9789	-0.197975	0.796207
AK34_956	AK34_RS17750	ADP-ribose pyrophosphatase of COG1058 family (EC 3.6.1.13)	NZ_CP009795.1:1020469-1022109	21.5802	15.8107	-0.448801	0.529014
AK34_957	AK34_RS17755	Rhodanese-related sulfurtransferase	NZ_CP009795.1:1022253-1022718	25.6482	24.3819	-0.0730467	0.922991
AK34_958	AK34_RS17760	Glutamine synthetase type I (EC 6.3.1.2)	NZ_CP009795.1:1023122-1024538	30.1676	48.7788	0.693254	0.0804975
AK34_959	AK34_RS17765	Nitrogen regulation protein NtrB (EC 2.7.13.3)	NZ_CP009795.1:1024700-1025843	4.89489	8.30702	0.763054	0.194762
AK34_960	AK34_RS17770	Nitrogen regulation protein NtrC	NZ_CP009795.1:1025889-1027413	1.31633	4.57569	1.79747	0.0298933
AK34_961	AK34_RS17775	Serine proteases of the peptidase family S9A	NZ_CP009795.1:1027502-1029611	5.74379	4.86947	-0.238237	0.68661
AK34_962	AK34_RS17780	Exodeoxyribonuclease III (EC 3.1.11.2)	NZ_CP009795.1:1029621-1030440	11.2586	9.56216	-0.235616	0.728583
AK34_963	AK34_RS17785	tRNA-Met	NZ_CP009795.1:1030594-1030671	1870000	2870000	0.614472	0.475566
AK34_964	AK34_RS17790	Uncharacterized protein YgeA of aspartate/glutamate/hydantoin racemase family	NZ_CP009795.1:1030782-1031475	9.36881	13.3511	0.511017	0.428143
AK34_965	AK34_RS17795	DNA polymerase IV (EC 2.7.7.7)	NZ_CP009795.1:1031611-1032775	9.00401	8.84411	-0.0258506	0.968584
AK34_966	AK34_RS17800	Oligopeptidase A (EC 3.4.24.70)	NZ_CP009795.1:1032832-1034920	18.6035	18.0756	-0.0415304	0.938674
AK34_967	AK34_RS17805	Methylenetetrahydrofolate dehydrogenase (NADP+) (EC 1.5.1.5) / Methenyltetrahydrofolate cyclohydrolase (EC 3.5.4.9)	NZ_CP009795.1:1035132-1035990	23.6243	13.8674	-0.768572	0.0862922
AK34_968	AK34_RS17810	Nitrogen regulation protein NtrC	NZ_CP009795.1:1036226-1039378	28.8726	40.0752	0.473011	0.781688
AK34_969	AK34_RS17815	Signal transduction histidine kinase	NZ_CP009795.1:1036226-1039378	31.4764	43.2454	0.458279	0.387432
AK34_970	AK34_RS17820	Pyruvate dehydrogenase E1 component (EC 1.2.4.1)	NZ_CP009795.1:1039651-1042348	31.6587	29.5294	-0.10045	0.863605
AK34_971	AK34_RS17825	Dihydrolipoamide acetyltransferase component of pyruvate dehydrogenase complex (EC 2.3.1.12)	NZ_CP009795.1:1042415-1044074	2.41524	23.3819	3.27515	0.0011756
AK34_972	AK34_RS17830	Dihydrolipoamide dehydrogenase of pyruvate dehydrogenase complex (EC 1.8.1.4)	NZ_CP009795.1:1044355-1046125	3.16139	20.6933	2.71053	0.0011756
AK34_973	AK34_RS17835		NZ_CP009795.1:1046327-1046894	10.0905	65.9536	2.70846	0.0011756
AK34_974	AK34_RS17840	Murein-DD-endopeptidase (EC 3.4.99.-)	NZ_CP009795.1:1047546-1048701	23.4478	60.8707	1.3763	0.0011756
AK34_975	AK34_RS17845	Predicted Lactate-responsive regulator, IclR family	NZ_CP009795.1:1048802-1049612	19.8023	51.337	1.37433	0.0011756
AK34_976	AK34_RS17850	Predicted L-lactate dehydrogenase, Fe-S oxidoreductase subunit YkgE	NZ_CP009795.1:1049792-1050515	9.26623	18.7315	1.01541	0.0594227
AK34_977	AK34_RS17855	Predicted L-lactate dehydrogenase, Iron-sulfur cluster-binding subunit YkgF	NZ_CP009795.1:1050548-1051961	9.19729	12.6141	0.455754	0.361784
AK34_978	AK34_RS17860	FIG00456365: hypothetical protein	NZ_CP009795.1:1052088-1052316	154.966	124.275	-0.318411	0.618102
AK34_979	AK34_RS17865	Low molecular weight protein tyrosine phosphatase (EC 3.1.3.48)	NZ_CP009795.1:1052417-1052900	102.104	77.9493	-0.389428	0.402951
AK34_980	AK34_RS17870	Iron-sulfur cluster regulator IscR	NZ_CP009795.1:1053017-1053557	31.3173	49.4992	0.660442	0.158983
AK34_981	AK34_RS17875	Cysteine desulfurase (EC 2.8.1.7), IscS subfamily	NZ_CP009795.1:1053618-1054842	33.4803	55.4103	0.726843	0.0614416
AK34_982	AK34_RS17880	Iron-sulfur cluster assembly scaffold protein IscU	NZ_CP009795.1:1054910-1055318	87.1207	68.9178	-0.338137	0.503897
AK34_983	AK34_RS17885	Iron binding protein IscA for iron-sulfur cluster assembly	NZ_CP009795.1:1055382-1055706	42.8923	46.3781	0.112727	0.882446
AK34_984	AK34_RS17890	Chaperone protein HscB	NZ_CP009795.1:1055802-1056330	20.6893	17.0353	-0.280363	0.676089
AK34_985	AK34_RS17895	Chaperone protein HscA	NZ_CP009795.1:1056384-1058253	10.1256	11.3742	0.167756	0.757495
AK34_986	AK34_RS17900	Ferredoxin, 2Fe-2S	NZ_CP009795.1:1058340-1058682	49.0015	71.1413	0.537861	0.324962
AK34_987	AK34_RS17905	Protein IscX, believed to be involved in assembly of Fe-S clusters	NZ_CP009795.1:1058749-1058959	120.552	165.878	0.460472	0.484221
AK34_988	AK34_RS17910	Outer membrane lipoprotein	NZ_CP009795.1:1059101-1059827	1.25433	3.25728	1.37675	0.325551
AK34_989	AK34_RS17915	Lysyl-tRNA synthetase (class II) (EC 6.1.1.6)	NZ_CP009795.1:1060164-1061691	30.3777	31.7449	0.0635109	0.9133
AK34_990	AK34_RS17920	Peptide chain release factor 2; programmed frameshift-containing	NZ_CP009795.1:1061763-1062510	54.4065	44.8721	-0.277959	0.557302
	AK34_RS17925		NZ_CP009795.1:1062784-1062868	8412.53	23244.6	1.46628	0.0011756
AK34_991	AK34_RS17930	Single-stranded-DNA-specific exonuclease RecJ (EC 3.1.-.-)	NZ_CP009795.1:1063023-1064721	8.24595	6.92053	-0.252802	0.648959
AK34_992	AK34_RS17935	Regulatory protein, RpfE type	NZ_CP009795.1:1064732-1065809	12.3949	11.2983	-0.133645	0.830619
AK34_993	AK34_RS17940	Lipoprotein releasing system transmembrane protein LolC	NZ_CP009795.1:1065958-1067212	28.8519	21.6259	-0.415904	0.367938
AK34_994	AK34_RS17945	Lipoprotein-releasing system ATP-binding protein LolD	NZ_CP009795.1:1067267-1067963	13.9918	13.0665	-0.09871	0.891847
AK34_995	AK34_RS17950	Putative deoxyribonuclease YjjV	NZ_CP009795.1:1068027-1068816	20.4061	18.9372	-0.107783	0.867573
AK34_996	AK34_RS17955	DNA internalization-related competence protein ComEC/Rec2	NZ_CP009795.1:1068873-1072384	2.48468	2.01382	-0.303129	0.744674
	AK34_RS17960		NZ_CP009795.1:1068873-1072384	5.00173	17.0904	1.77269	0.650091
AK34_997	AK34_RS17965	Predicted hydrolase or acyltransferase PA1621	NZ_CP009795.1:1068873-1072384	5.54032	5.43347	-0.028096	0.980205
AK34_998	AK34_RS17970	CTP synthase (EC 6.3.4.2)	NZ_CP009795.1:1072624-1075137	141.114	163.63	0.213572	0.743809
AK34_999	AK34_RS17975	2-Keto-3-deoxy-D-manno-octulosonate-8-phosphate synthase (EC 2.5.1.55)	NZ_CP009795.1:1072624-1075137	65.3823	87.9903	0.428443	0.783529
AK34_1000	AK34_RS17980	Enolase (EC 4.2.1.11)	NZ_CP009795.1:1075243-1076527	127.447	103.558	-0.299456	0.562086
AK34_1001	AK34_RS17985	Cell division protein DivIC (FtsB), stabilizes FtsL against RasP cleavage	NZ_CP009795.1:1076608-1077031	34.6119	39.7901	0.201141	0.755287
AK34_1002	AK34_RS17990	FIG00452943: hypothetical protein	NZ_CP009795.1:1077127-1077478	19.2049	27.0558	0.494464	0.532368
AK34_1003	AK34_RS17995	Disulfide bond chaperones of the HSP33 family	NZ_CP009795.1:1077611-1078562	28.6413	36.2134	0.338427	0.471193
AK34_1004	AK34_RS18000	Hypothetical protein PP3392	NZ_CP009795.1:1078587-1079112	25.855	32.7242	0.339912	0.543415
AK34_1005	AK34_RS18005	COG2833: uncharacterized protein	NZ_CP009795.1:1079253-1080111	14.0813	11.3824	-0.306977	0.602947
AK34_1006	AK34_RS18010	Predicted hydrolases or acyltransferases (alpha/beta hydrolase superfamily)	NZ_CP009795.1:1080325-1081216	6.1337	5.92603	-0.0496916	0.953984
AK34_1007	AK34_RS18015	FIG00031715: Predicted metal-dependent phosphoesterases (PHP family)	NZ_CP009795.1:1081296-1082127	41.9901	50.1679	0.256715	0.606045
AK34_1008	AK34_RS18020	Hypothetical YciO protein, TsaC/YrdC paralog	NZ_CP009795.1:1082197-1082830	16.2938	18.0987	0.15157	0.825144
AK34_1009	AK34_RS18025	FIG004556: membrane metalloprotease	NZ_CP009795.1:1082881-1083544	43.68	36.2648	-0.268402	0.597375
AK34_1010	AK34_RS18030	Tryptophanyl-tRNA synthetase (EC 6.1.1.2)	NZ_CP009795.1:1083552-1084755	45.8585	39.8549	-0.202434	0.688903
AK34_1011	AK34_RS18035	Putative SAM-dependent methyltransferase Bucepa02006346	NZ_CP009795.1:1084763-1085366	19.4691	17.0918	-0.187879	0.781688
AK34_1012	AK34_RS18040	4-hydroxy-tetrahydrodipicolinate synthase (EC 4.3.3.7)	NZ_CP009795.1:1085412-1086318	56.2975	57.672	0.0348017	0.948391
AK34_1013	AK34_RS18045	Outer membrane beta-barrel assembly protein BamC; Lipoprotein-34 precursor	NZ_CP009795.1:1086429-1087575	51.4733	66.6044	0.371795	0.419988
AK34_1014	AK34_RS18050	Metal-dependent hydrolases of the beta-lactamase superfamily I	NZ_CP009795.1:1087577-1088354	28.5469	44.1744	0.629877	0.145357
AK34_1015	AK34_RS18060	FIG002776: hypothetical protein	NZ_CP009795.1:1088983-1090201	13.8719	25.3845	0.871786	0.0287125
AK34_1017	AK34_RS18065	FKBP-type peptidyl-prolyl cis-trans isomerase SlyD (EC 5.2.1.8)	NZ_CP009795.1:1090233-1094656	170.355	204.293	0.262095	0.783052
AK34_1016	AK34_RS18070	Putative transmembrane protein	NZ_CP009795.1:1090233-1094656	29.6566	31.3902	0.0819603	0.948976
AK34_1018	AK34_RS18075	DNA mismatch repair protein MutS	NZ_CP009795.1:1090233-1094656	21.4455	23.1867	0.112624	0.914563
AK34_1019	AK34_RS18080	Inositol-1-monophosphatase (EC 3.1.3.25)	NZ_CP009795.1:1095022-1095823	59.657	68.6419	0.202398	0.68351
AK34_1020	AK34_RS18085	tRNA (cytidine(32)/uridine(32)-2'-O)-methyltransferase (EC 2.1.1.200)	NZ_CP009795.1:1096105-1096936	5.56429	11.9246	1.09967	0.0687299
AK34_1021	AK34_RS18090	Serine acetyltransferase (EC 2.3.1.30)	NZ_CP009795.1:1097195-1097999	26.378	33.4887	0.344335	0.473897
AK34_1022	AK34_RS18095	UDP-2,3-diacylglucosamine diphosphatase (EC 3.6.1.54)	NZ_CP009795.1:1098006-1098807	34.496	50.5073	0.550065	0.203257
AK34_1023	AK34_RS18100	Peptidyl-prolyl cis-trans isomerase PpiB (EC 5.2.1.8)	NZ_CP009795.1:1098828-1099320	268.863	299.128	0.153892	0.783529
AK34_1024	AK34_RS18105	Peptidyl-prolyl cis-trans isomerase PpiA precursor (EC 5.2.1.8)	NZ_CP009795.1:1099408-1099984	53.9428	77.2214	0.517571	0.237275
AK34_1025	AK34_RS18110	FIG140336: TPR domain protein	NZ_CP009795.1:1100022-1100745	27.4957	32.395	0.236564	0.658611
AK34_1026	AK34_RS18115	Cysteinyl-tRNA synthetase (EC 6.1.1.16)	NZ_CP009795.1:1100979-1102377	73.1371	84.4203	0.206986	0.700981
AK34_1027	AK34_RS18120	HhH-GPD base excision DNA repair family protein; Probable 3-methyladenine DNA glycosylase/8-oxoguanine DNA glycosylase	NZ_CP009795.1:1102420-1103287	75.9716	64.3076	-0.240471	0.618102
AK34_1028	AK34_RS18125	Acetyl-coenzyme A carboxyl transferase alpha chain (EC 6.4.1.2)	NZ_CP009795.1:1103400-1104372	170.014	143.671	-0.242886	0.658391
AK34_1029	AK34_RS18130	tRNA(Ile)-lysidine synthetase (EC 6.3.4.19)	NZ_CP009795.1:1104415-1105822	11.0826	10.2886	-0.107259	0.863605
AK34_1030	AK34_RS18135	Aspartokinase (EC 2.7.2.4)	NZ_CP009795.1:1106165-1107419	40.7614	80.1439	0.975388	0.00989228
AK34_1031	AK34_RS18140	tRNA-Ser	NZ_CP009795.1:1107529-1107623	496919	607922	0.290875	0.737395
AK34_1032	AK34_RS18145	NADH-ubiquinone oxidoreductase chain M (EC 1.6.5.3)	NZ_CP009795.1:1108380-1109901	1.85304	1.7915	-0.048729	0.965577
AK34_1033	AK34_RS18150	Cytochrome O ubiquinol oxidase subunit II (EC 1.10.3.-)	NZ_CP009795.1:1110168-1111056	23.6706	19.4331	-0.284582	0.584983
AK34_1034	AK34_RS18155	Cytochrome O ubiquinol oxidase subunit I (EC 1.10.3.-)	NZ_CP009795.1:1111059-1113674	10.751	11.3173	0.0740651	0.913549
AK34_1035	AK34_RS18160	Cytochrome O ubiquinol oxidase subunit III (EC 1.10.3.-)	NZ_CP009795.1:1111059-1113674	11.8168	8.16934	-0.532552	0.732001
AK34_1036	AK34_RS18165	Cytochrome O ubiquinol oxidase subunit IV (EC 1.10.3.-)	NZ_CP009795.1:1113674-1114007	42.8184	27.0325	-0.663538	0.324218
AK34_1037	AK34_RS18170	Putative signal peptide protein	NZ_CP009795.1:1114325-1114691	16.133	17.8066	0.142395	0.884202
AK34_1038	AK34_RS18175	ABC-type oligopeptide transport system, periplasmic component yejA	NZ_CP009795.1:1114902-1116786	8.44161	13.6874	0.697258	0.106397
AK34_1039	AK34_RS18180	Oligopeptide transport system permease protein OppB (TC 3.A.1.5.1)	NZ_CP009795.1:1116838-1117882	16.6782	19.0771	0.193874	0.727533
AK34_1040	AK34_RS18185	Oligopeptide transport system permease protein oppC	NZ_CP009795.1:1117957-1120674	12.1297	11.8611	-0.0322996	0.963433
AK34_1041	AK34_RS18190	Oligopeptide transport system permease protein OppB (TC 3.A.1.5.1)	NZ_CP009795.1:1117957-1120674	6.83804	6.53782	-0.0647728	0.938674
AK34_1042	AK34_RS18195	Cell wall-associated hydrolases (invasion-associated proteins)	NZ_CP009795.1:1120802-1121477	74.1614	87.8138	0.243779	0.611187
AK34_1043	AK34_RS18200	FIG00613342: Bacterial patatin-like phospholipase domain containing protein	NZ_CP009795.1:1121609-1122536	13.6832	25.8641	0.918548	0.0334719
AK34_1044	AK34_RS18205	Glutamyl-tRNA synthetase (EC 6.1.1.17)	NZ_CP009795.1:1122815-1124225	16.0153	21.4477	0.421373	0.367938
AK34_1045	AK34_RS18210	tRNA-Ala	NZ_CP009795.1:1124351-1124427	1040000	1840000	0.829938	0.330892
AK34_1046	AK34_RS18215	tRNA-Glu	NZ_CP009795.1:1124562-1124638	284800	598283	1.07088	0.0465907
AK34_1047	AK34_RS18220	tRNA-Asp	NZ_CP009795.1:1124724-1124801	370636	732816	0.983449	0.0994487
AK34_1048	AK34_RS18225	tRNA-Glu	NZ_CP009795.1:1124864-1124940	279653	599169	1.09932	0.0374054
AK34_1049	AK34_RS18230	tRNA-Asp	NZ_CP009795.1:1125025-1125102	183816	357138	0.958222	0.0942
AK34_1050	AK34_RS18235	tRNA-Glu	NZ_CP009795.1:1125164-1125240	280715	596500	1.08742	0.0421105
AK34_1051	AK34_RS18240	tRNA-Asp	NZ_CP009795.1:1125312-1125389	360039	730007	1.01976	0.0822419
AK34_1052	AK34_RS18245	Acetyltransferase, GNAT family	NZ_CP009795.1:1125789-1126254	7.45033	14.3462	0.945295	0.268413
AK34_1053	AK34_RS18250	Transcriptional regulator, AraC family	NZ_CP009795.1:1126279-1127161	3.25706	7.91056	1.28021	0.0835471
AK34_1054	AK34_RS18255	ABC-type transport system involved in resistance to organic solvents, auxiliary component	NZ_CP009795.1:1127411-1127825	19.5615	29.1861	0.57727	0.37685
AK34_1055	AK34_RS18260	Malate synthase (EC 2.3.3.9)	NZ_CP009795.1:1127948-1129541	3.2969	4.16721	0.337972	0.625022
AK34_1056	AK34_RS18265	2-haloalkanoic acid dehalogenase (EC 3.8.1.2)	NZ_CP009795.1:1129608-1130370	1.99759	2.3166	0.213748	0.884202
AK34_1057	AK34_RS18270	Transcriptional regulator, LysR family	NZ_CP009795.1:1130525-1131431	2.6204	7.22702	1.46361	0.0646032
AK34_1058	AK34_RS18275	Universal stress protein family	NZ_CP009795.1:1131584-1132019	2.55341	10.8762	2.09068	0.160222
AK34_1059	AK34_RS18280	Isocitrate lyase (EC 4.1.3.1)	NZ_CP009795.1:1132235-1133543	2.09337	9.56472	2.1919	0.00284066
AK34_1060	AK34_RS18285	ATP-dependent RNA helicase NGO0650	NZ_CP009795.1:1133923-1135447	5.2317	22.3345	2.09392	0.0011756
AK34_1061	AK34_RS18290	Acyl-CoA-binding protein	NZ_CP009795.1:1135828-1136098	8.51432	20.6824	1.28044	0.36589
AK34_1062	AK34_RS18295	TsaB protein, required for threonylcarbamoyladenosine (t(6)A) formation in tRNA	NZ_CP009795.1:1136245-1139499	11.5624	11.6779	0.0143328	0.989173
AK34_1063	AK34_RS18300	Ribosomal-protein-S18p-alanine acetyltransferase (EC 2.3.1.128)	NZ_CP009795.1:1136245-1139499	73.2912	54.6656	-0.423007	0.620264
AK34_1064	AK34_RS18305	Uracil-DNA glycosylase, family 4	NZ_CP009795.1:1136245-1139499	16.6031	17.4417	0.071094	0.941116
AK34_1065	AK34_RS18310	FIG00454315: hypothetical protein	NZ_CP009795.1:1136245-1139499	8.66816	9.74061	0.168287	0.915778
AK34_1066	AK34_RS18315	Hydroxymethylpyrimidine phosphate kinase ThiD (EC 2.7.4.7)	NZ_CP009795.1:1139517-1140327	9.24782	15.0715	0.704639	0.209987
AK34_1067	AK34_RS18320	Putative transmembrane protein	NZ_CP009795.1:1140385-1141693	36.0897	73.1393	1.01906	0.00732982
AK34_1068	AK34_RS18325	Alanine racemase (EC 5.1.1.1)	NZ_CP009795.1:1141911-1142982	13.1239	36.8187	1.48825	0.0011756
AK34_1069	AK34_RS18330	DNA repair protein RadA	NZ_CP009795.1:1142993-1144370	16.2723	26.6905	0.713908	0.0782979
AK34_1070	AK34_RS18335	FIG00454279: hypothetical protein	NZ_CP009795.1:1144514-1144781	45.9742	87.5687	0.929589	0.144745
AK34_1071	AK34_RS18340	ABC transporter, ATP-binding protein	NZ_CP009795.1:1144921-1146866	14.4472	18.7587	0.376765	0.409045
AK34_1072	AK34_RS18345	Glutathione peroxidase family protein	NZ_CP009795.1:1147011-1147491	11.7681	22.9035	0.960684	0.127222
AK34_1073	AK34_RS18350	Cardiolipin synthetase (EC 2.7.8.-)	NZ_CP009795.1:1147505-1148954	11.3109	13.1009	0.211948	0.696776
AK34_1074	AK34_RS18355	Ribosomal protein L3 N(5)-glutamine methyltransferase (EC 2.1.1.298)	NZ_CP009795.1:1149062-1149971	14.3206	12.5366	-0.191945	0.756419
AK34_1075	AK34_RS18360	N-succinyl-L,L-diaminopimelate desuccinylase (EC 3.5.1.18)	NZ_CP009795.1:1149982-1151122	13.9985	17.6679	0.335858	0.510444
AK34_1076	AK34_RS18365	Arsenate reductase and related proteins, glutaredoxin family	NZ_CP009795.1:1151213-1152409	199.041	128.038	-0.636489	0.53471
AK34_1077	AK34_RS18370	2,3,4,5-tetrahydropyridine-2,6-dicarboxylate N-succinyltransferase (EC 2.3.1.117)	NZ_CP009795.1:1151213-1152409	86.7092	105.191	0.278757	0.681081
AK34_1078	AK34_RS18375	N-succinyl-L,L-diaminopimelate aminotransferase (EC 2.6.1.17), type 2	NZ_CP009795.1:1152454-1153672	28.5628	36	0.333858	0.467162
AK34_1079	AK34_RS18380	Permeases of the drug/metabolite transporter (DMT) superfamily	NZ_CP009795.1:1153847-1154786	7.41776	11.2952	0.606657	0.299411
AK34_1080	AK34_RS18385	Chromosome partition protein smc	NZ_CP009795.1:1154925-1158438	30.4562	23.1969	-0.392807	0.409569
AK34_1081	AK34_RS18390	Cell division protein	NZ_CP009795.1:1158523-1159804	25.2768	23.7048	-0.0926312	0.869696
AK34_1082	AK34_RS18395	DNA ligase (NAD(+)) (EC 6.5.1.2)	NZ_CP009795.1:1159967-1162573	28.5809	30.2647	0.0825844	0.905278
AK34_1083	AK34_RS18400	Peptide deformylase (EC 3.5.1.88)	NZ_CP009795.1:1159967-1162573	66.744	55.6893	-0.261238	0.811772
	AK34_RS18405		NZ_CP009795.1:1162664-1163414	18.6568	29.9413	0.682433	0.131692
AK34_1085	AK34_RS18410	[Protein-PII] uridylyltransferase (EC 2.7.7.59) / [Protein-PII]-UMP uridylyl-removing enzyme	NZ_CP009795.1:1164300-1166877	11.5481	22.7609	0.978899	0.00673892
AK34_1086	AK34_RS18415	Methionine aminopeptidase (EC 3.4.11.18)	NZ_CP009795.1:1166926-1167742	18.2189	30.9656	0.765235	0.0826414
AK34_1087	AK34_RS18420	SSU ribosomal protein S2p (SAe)	NZ_CP009795.1:1168119-1168860	223.337	271.487	0.28166	0.590192
AK34_1088	AK34_RS18425	Translation elongation factor Ts	NZ_CP009795.1:1169022-1169904	155.043	153.524	-0.0142056	0.975778
AK34_1089	AK34_RS18430	Uridine monophosphate kinase (EC 2.7.4.22)	NZ_CP009795.1:1170060-1170774	65.1362	67.4218	0.0497544	0.927406
AK34_1090	AK34_RS18435	Ribosome recycling factor	NZ_CP009795.1:1170870-1171431	197.522	149.663	-0.400294	0.388417
AK34_1091	AK34_RS18440	Undecaprenyl diphosphate synthase (EC 2.5.1.31)	NZ_CP009795.1:1171480-1173078	64.9487	72.437	0.157425	0.813709
AK34_1092	AK34_RS18445	Phosphatidate cytidylyltransferase (EC 2.7.7.41)	NZ_CP009795.1:1171480-1173078	37.8766	35.364	-0.0990251	0.920555
AK34_1093	AK34_RS18450	1-deoxy-D-xylulose 5-phosphate reductoisomerase (EC 1.1.1.267)	NZ_CP009795.1:1173093-1174290	45.6644	52.9241	0.212854	0.66745
AK34_1094	AK34_RS18455	Intramembrane protease RasP/YluC, implicated in cell division based on FtsL cleavage	NZ_CP009795.1:1174301-1175672	46.7241	53.8879	0.205795	0.684213
AK34_1095	AK34_RS18460	Outer membrane protein assembly factor YaeT	NZ_CP009795.1:1175736-1178043	75.6948	92.7315	0.292864	0.589862
AK34_1096	AK34_RS18465	Outer membrane chaperone Skp (OmpH) precursor @ Outer membrane protein H precursor	NZ_CP009795.1:1178107-1178605	127.555	135.404	0.0861508	0.875851
AK34_1097	AK34_RS18470	UDP-3-O-[3-hydroxymyristoyl] glucosamine N-acyltransferase (EC 2.3.1.191)	NZ_CP009795.1:1178621-1179728	48.5757	63.3911	0.384047	0.399099
AK34_1098	AK34_RS18475	3-hydroxyacyl-[acyl-carrier-protein] dehydratase, FabZ form (EC 4.2.1.59)	NZ_CP009795.1:1179857-1180325	145.267	169.621	0.223601	0.648959
AK34_1099	AK34_RS18480	Acyl-[acyl-carrier-protein]--UDP-N-acetylglucosamine O-acyltransferase (EC 2.3.1.129)	NZ_CP009795.1:1180383-1181172	90.3241	96.4918	0.0952955	0.869671
AK34_1100	AK34_RS18485	Lipid-A-disaccharide synthase (EC 2.4.1.182)	NZ_CP009795.1:1181175-1183768	30.2336	35.2888	0.223058	0.792661
AK34_1101	AK34_RS18490	Ribonuclease HII (EC 3.1.26.4)	NZ_CP009795.1:1181175-1183768	48.9529	75.5075	0.625224	0.436295
AK34_1102	AK34_RS18495	rRNA methylases	NZ_CP009795.1:1181175-1183768	23.699	34.4144	0.53819	0.629102
AK34_1103	AK34_RS18500	Phosphoenolpyruvate synthase regulatory protein	NZ_CP009795.1:1183882-1184698	12.2979	34.0809	1.47055	0.0011756
AK34_1104	AK34_RS18505	Phosphoenolpyruvate synthase (EC 2.7.9.2)	NZ_CP009795.1:1185074-1187474	52.7775	58.1221	0.139165	0.808892
AK34_1105	AK34_RS18510	Putative activity regulator of membrane protease YbbK	NZ_CP009795.1:1187598-1188033	24.7902	27.8141	0.166047	0.815872
AK34_1106	AK34_RS18515	Putative stomatin/prohibitin-family membrane protease subunit YbbK	NZ_CP009795.1:1188066-1189002	21.611	32.3828	0.583462	0.18423
AK34_1107	AK34_RS18520	tmRNA-binding protein SmpB	NZ_CP009795.1:1189155-1189602	127.74	116.278	-0.135633	0.802151
AK34_1108	AK34_RS18525	Putative oligoketide cyclase/dehydratase or lipid transport protein YfjG	NZ_CP009795.1:1189700-1190138	92.3341	63.4271	-0.541763	0.23065
AK34_1109	AK34_RS18530	UPF0125 protein yfjF	NZ_CP009795.1:1190142-1190466	40.5916	58.7976	0.534574	0.383441
AK34_1110	AK34_RS18535	FIG006442: Integral membrane protein	NZ_CP009795.1:1190554-1191538	9.09859	11.2638	0.307973	0.607669
AK34_1111	AK34_RS18540	FOG: WD40-like repeat	NZ_CP009795.1:1191632-1192325	3.8771	5.29228	0.448914	0.65568
AK34_1112	AK34_RS18545	Malic enzyme	NZ_CP009795.1:1192356-1193514	2.30256	1.41439	-0.703055	0.496775
AK34_1113	AK34_RS18550	FIG00983866: hypothetical protein	NZ_CP009795.1:1193627-1194392	0.630924	0.419993	-0.587101	1
AK34_1114	AK34_RS18555	Putative transmembrane protein	NZ_CP009795.1:1194432-1195248	0.0984476	0.667567	2.76148	1
AK34_1115	AK34_RS18560	Inosine-5'-monophosphate dehydrogenase (EC 1.1.1.205) / CBS domain	NZ_CP009795.1:1195524-1196985	31.7331	40.6266	0.356437	0.431042
AK34_1116	AK34_RS18565	FIG00452816: hypothetical protein	NZ_CP009795.1:1196991-1197609	18.5857	36.073	0.956726	0.0376359
AK34_1117	AK34_RS18570	GMP synthase [glutamine-hydrolyzing], amidotransferase subunit (EC 6.3.5.2) / GMP synthase [glutamine-hydrolyzing], ATP pyrophosphatase subunit (EC 6.3.5.2)	NZ_CP009795.1:1197724-1199344	17.0411	23.1042	0.439139	0.331474
AK34_1119	AK34_RS18575	Integrase	NZ_CP009795.1:1199645-1200902	3.8154	6.15978	0.691045	0.292503
AK34_1121	AK34_RS18580	Putative DNA-binding protein	NZ_CP009795.1:1201242-1201767	7.87124	17.1188	1.12092	0.111025
AK34_1122	AK34_RS18585	FIG00594786: hypothetical protein	NZ_CP009795.1:1201835-1205075	24.954	30.3542	0.282622	0.580733
AK34_1123	AK34_RS18590	Mobile element protein	NZ_CP009795.1:1205138-1205645	6.4773	11.0384	0.769067	0.38787
	AK34_RS18595		NZ_CP009795.1:1205873-1206625	3.4338	5.14307	0.582824	0.745818
AK34_1125	AK34_RS18600	Mobile element protein	NZ_CP009795.1:1205873-1206625	3.98824	5.94987	0.577106	0.806061
AK34_1126	AK34_RS18605	Mobile element protein	NZ_CP009795.1:1206654-1208217	4.95397	11.1394	1.16901	0.0117352
AK34_1127	AK34_RS18610	DNA polymerase III alpha subunit (EC 2.7.7.7)	NZ_CP009795.1:1208257-1208854	11.4104	15.405	0.433053	0.511737
AK34_1128	AK34_RS18615	Mobile element protein	NZ_CP009795.1:1209097-1209361	23.7947	35.0924	0.56052	0.565055
	AK34_RS18620		NZ_CP009795.1:1209423-1209882	6.9486	11.707	0.752571	0.414265
AK34_1129	AK34_RS18625	Mobile element protein	NZ_CP009795.1:1210831-1212091	19.5983	26.1143	0.414113	0.372244
AK34_1130	AK34_RS18630	ATPas	NZ_CP009795.1:1212230-1217126	9.29704	12.8036	0.461707	0.298418
AK34_1131	AK34_RS18635	Transcriptional regulator, LysR family	NZ_CP009795.1:1217947-1218910	3.80619	4.51449	0.246218	0.791246
AK34_1132	AK34_RS18640	Dihydroxy-acid dehydratase (EC 4.2.1.9)	NZ_CP009795.1:1218997-1220713	0.314922	1.0114	1.68329	1
AK34_1133	AK34_RS18645	4-hydroxybenzoate transporter	NZ_CP009795.1:1220714-1223004	0.557327	0.698924	0.32661	1
AK34_1134	AK34_RS18650	alpha-ketoglutarate-dependent 2,4-dichlorophenoxyacetate dioxygenase	NZ_CP009795.1:1220714-1223004	5.29101	3.3767	-0.647931	0.447686
AK34_1135	AK34_RS18655	protein of unknown function DUF521	NZ_CP009795.1:1223004-1224743	0.606578	0.866831	0.515056	1
AK34_1136	AK34_RS18660	Uncharacterized conserved protein	NZ_CP009795.1:1223004-1224743	0.237246	0.934512	1.97783	1
AK34_1137	AK34_RS18665	FAD dependent oxidoreductase	NZ_CP009795.1:1224777-1226103	1.05686	1.58107	0.581121	1
AK34_1138	AK34_RS18670	4-hydroxybenzoate transporter	NZ_CP009795.1:1226268-1227672	1.47945	1.16983	-0.338758	1
AK34_1139	AK34_RS18675	Outer membrane protein (porin)	NZ_CP009795.1:1227817-1229008	1.33076	1.37696	0.0492431	1
AK34_1140	AK34_RS18680	Putative ligase protein (EC 6.-.-.-)	NZ_CP009795.1:1229306-1229894	7.39214	5.65399	-0.386722	0.681708
AK34_1141	AK34_RS18685	ADP-ribose pyrophosphatase (EC 3.6.1.13)	NZ_CP009795.1:1229923-1230364	2.99377	3.43829	0.199726	0.911294
AK34_1142	AK34_RS18690	FIG028220: hypothetical protein co-occurring with HEAT repeat protein	NZ_CP009795.1:1230599-1231933	0	0.925562	Not Determined	Not Determined
AK34_1143	AK34_RS18695	HEAT repeat-containing protein	NZ_CP009795.1:1230599-1231933	0.149515	0.514827	1.7838	1
AK34_1144	AK34_RS18700	Organosulfonate ABC transporter ATP-binding protein	NZ_CP009795.1:1231977-1233638	1.00444	1.00443	-1.82e-05	1
AK34_1145	AK34_RS18705	Organosulfonate ABC transporter permease protein	NZ_CP009795.1:1231977-1233638	1.75009	1.91844	0.132502	0.924871
AK34_1146	AK34_RS18710	Organosulfonate ABC transporter substrate-binding protein	NZ_CP009795.1:1233676-1235101	0.785603	1.01569	0.370589	1
AK34_1147	AK34_RS18715	Adenylylsulfate reductase beta-subunit (EC 1.8.99.2)	NZ_CP009795.1:1235148-1235394	4.10911	7.04735	0.778254	0.791246
AK34_1148	AK34_RS18720	Adenylylsulfate reductase alpha-subunit (EC 1.8.99.2)	NZ_CP009795.1:1235408-1237921	1.19106	0.962862	-0.306844	1
AK34_1149	AK34_RS18725	Putative alkanesulfonate metabolism utilization regulator	NZ_CP009795.1:1235408-1237921	1.65601	0.616872	-1.42467	1
AK34_1151	AK34_RS18730	Oxalate/formate antiporter	NZ_CP009795.1:1238354-1239566	1.40092	0.699919	-1.00112	1
AK34_1152	AK34_RS18735	Methyl-accepting chemotaxis protein	NZ_CP009795.1:1239819-1240793	29.9369	30.3151	0.018115	0.983403
AK34_1153	AK34_RS18740	tRNA-specific adenosine-34 deaminase (EC 3.5.4.33)	NZ_CP009795.1:1239819-1240793	34.4302	33.1269	-0.0556732	0.934618
AK34_1154	AK34_RS18745	Muramoyltetrapeptide carboxypeptidase (EC 3.4.17.13)	NZ_CP009795.1:1240905-1241844	51.3282	39.7344	-0.369364	0.419957
AK34_1155	AK34_RS18750	Transcriptional regulator, GntR family	NZ_CP009795.1:1242153-1242858	1.56149	2.942	0.913871	0.503897
AK34_1156	AK34_RS18755	Cytosine/purine/uracil/thiamine/allantoin permease family protein	NZ_CP009795.1:1243007-1244492	2.38821	3.36983	0.496746	0.519385
AK34_1157	AK34_RS18760	Allantoin racemase (EC 5.1.99.3)	NZ_CP009795.1:1244502-1245342	0.651663	0.556086	-0.228818	1
AK34_1158	AK34_RS18765	Uricase (urate oxidase) (EC 1.7.3.3)	NZ_CP009795.1:1245490-1246962	2.45344	4.88093	0.992348	0.283908
AK34_1159	AK34_RS18770	2-oxo-4-hydroxy-4-carboxy-5-ureidoimidazoline (OHCU) decarboxylase (EC 4.1.1.97)	NZ_CP009795.1:1245490-1246962	4.99767	2.57659	-0.955793	0.507969
AK34_1160	AK34_RS18775	Allantoicase (EC 3.5.3.4)	NZ_CP009795.1:1247024-1248547	3.4368	2.61879	-0.392163	0.721785
AK34_1161	AK34_RS18780	Ureidoglycolate lyase (EC 4.3.2.3)	NZ_CP009795.1:1247024-1248547	1.74556	3.42506	0.972442	0.690826
	AK34_RS28815		NZ_CP009795.1:1248845-1249058	0	3.14491	Not Determined	Not Determined
AK34_1162	AK34_RS18790	FIG137887: membrane protein related to purine degradation	NZ_CP009795.1:1249389-1250583	4.55273	4.05795	-0.165979	0.841606
AK34_1164	AK34_RS18795	5-hydroxyisourate hydrolase (EC 3.5.2.17)	NZ_CP009795.1:1250636-1250990	11.6078	8.47493	-0.453825	0.697118
AK34_1165	AK34_RS18805	Guanine deaminase (EC 3.5.4.3); Hydroxydechloroatrazine ethylaminohydrolase (EC 3.5.99.3)	NZ_CP009795.1:1251493-1252906	3.58653	3.36653	-0.0913246	0.914653
AK34_1166	AK34_RS18810	Transcriptional regulator, LysR family	NZ_CP009795.1:1253028-1253958	4.15469	13.1769	1.6652	0.00989228
AK34_1167	AK34_RS18815	Dodecin (COG3360) Flavin-binding	NZ_CP009795.1:1254177-1254387	31.3482	11.5418	-1.44151	0.433366
AK34_1168	AK34_RS18820	3-hydroxyisobutyrate dehydrogenase (EC 1.1.1.31)	NZ_CP009795.1:1254523-1255417	8.5215	7.53457	-0.177581	0.810602
AK34_1169	AK34_RS18825	FIG00454953: hypothetical protein	NZ_CP009795.1:1255483-1255975	21.5272	20.7948	-0.0499376	0.946937
AK34_1170	AK34_RS18830	Large-conductance mechanosensitive channel	NZ_CP009795.1:1256256-1256688	43.2225	50.216	0.216365	0.708149
AK34_1171	AK34_RS18835	FIG140336: TPR domain protein	NZ_CP009795.1:1256932-1258129	6.83458	11.3584	0.732839	0.15788
AK34_1172	AK34_RS18840	Suppressor of sigma54-dependent transcription, PspA-like	NZ_CP009795.1:1258205-1258886	34.7104	30.5049	-0.186327	0.733111
AK34_1173	AK34_RS18845	Multimodular transpeptidase-transglycosylase (EC 2.4.1.129) (EC 3.4.-.-)	NZ_CP009795.1:1259324-1261838	28.5116	24.2233	-0.235154	0.637345
AK34_1174	AK34_RS18850	FIG00452988: hypothetical protein	NZ_CP009795.1:1261954-1262428	1.77298	6.26024	1.82004	0.306907
AK34_1175	AK34_RS18855	Putative amino-acid dehydratase (EC 4.2.-.-)	NZ_CP009795.1:1262552-1263572	5.3898	7.16262	0.410256	0.53621
AK34_1176	AK34_RS18860	Acetylornithine deacetylase (EC 3.5.1.16)	NZ_CP009795.1:1263633-1264854	14.6478	18.3065	0.321677	0.519453
AK34_1177	AK34_RS18865	Transcription-repair coupling factor	NZ_CP009795.1:1264946-1268417	11.9286	12.5505	0.0733255	0.893399
AK34_1178	AK34_RS18870	2-C-methyl-D-erythritol 4-phosphate cytidylyltransferase (EC 2.7.7.60)	NZ_CP009795.1:1268523-1269234	20.4678	14.3786	-0.509431	0.354584
AK34_1179	AK34_RS18875	2-C-methyl-D-erythritol 2,4-cyclodiphosphate synthase (EC 4.6.1.12)	NZ_CP009795.1:1269260-1269746	59.2802	26.5864	-1.15686	0.00732982
AK34_1180	AK34_RS18880	Alkylhydroperoxidase protein D	NZ_CP009795.1:1269867-1270395	8.44493	8.51519	0.0119541	0.975778
AK34_1181	AK34_RS18885	Alkyl hydroperoxide reductase protein C (EC 1.6.4.-)	NZ_CP009795.1:1270472-1271021	1077.85	723.026	-0.576032	0.307893
AK34_1182	AK34_RS18890	Osmolarity sensory histidine kinase EnvZ	NZ_CP009795.1:1271210-1272572	21.8499	34.0722	0.640967	0.116901
AK34_1183	AK34_RS18895	Two-component system response regulator OmpR	NZ_CP009795.1:1272612-1273338	44.0192	51.5022	0.226502	0.648959
AK34_1184	AK34_RS18900	FIG00454707: hypothetical protein	NZ_CP009795.1:1273604-1273883	50.5402	59.2106	0.228425	0.767064
AK34_1185	AK34_RS18905	Putative signal peptide protein	NZ_CP009795.1:1274007-1275543	5.22449	12.4176	1.24903	0.00612201
AK34_1186	AK34_RS18910	Uncharacterized protein conserved in bacteria	NZ_CP009795.1:1275615-1276827	7.89454	18.0253	1.19109	0.00475603
AK34_1187	AK34_RS18915	Phytoene synthase (EC 2.5.1.32)	NZ_CP009795.1:1276836-1277670	20.0689	31.6925	0.659181	0.123919
AK34_1188	AK34_RS18920	tRNA-Leu	NZ_CP009795.1:1277904-1277991	22532.7	38909.5	0.788099	0.0456036
AK34_1189	AK34_RS18925	FIG00453810: hypothetical protein	NZ_CP009795.1:1278128-1278359	54.9498	92.6039	0.752959	0.329212
AK34_1190	AK34_RS18930	Deacetylases, including yeast histone deacetylase and acetoin utilization protein	NZ_CP009795.1:1278465-1279575	1.77423	3.11723	0.813073	0.393687
AK34_1191	AK34_RS18935	Permeases of the major facilitator superfamily	NZ_CP009795.1:1279589-1280801	1.00363	1.92636	0.940656	0.414717
AK34_1192	AK34_RS18940	Outer membrane protein (porin)	NZ_CP009795.1:1280837-1281881	1.85004	3.29567	0.833013	0.385744
AK34_1193	AK34_RS18945	DNA-binding HTH domain-containing proteins	NZ_CP009795.1:1282184-1283327	7.99766	7.17517	-0.156565	0.82231
AK34_1194	AK34_RS18950	2-dehydropantoate 2-reductase (EC 1.1.1.169)	NZ_CP009795.1:1283424-1284423	7.62837	14.5356	0.93014	0.0646711
AK34_1195	AK34_RS18955	Transcriptional regulator, MarR family	NZ_CP009795.1:1284453-1284903	31.5941	45.0144	0.51073	0.343164
AK34_1196	AK34_RS18960	Glycerate kinase (EC 2.7.1.31)	NZ_CP009795.1:1284965-1286111	6.13745	10.6253	0.791789	0.134953
AK34_1197	AK34_RS18965	Cell division trigger factor (EC 5.2.1.8)	NZ_CP009795.1:1286487-1287834	204.331	188.789	-0.114137	0.862424
AK34_1198	AK34_RS18970	ATP-dependent Clp protease proteolytic subunit (EC 3.4.21.92)	NZ_CP009795.1:1287974-1288628	240.374	257.261	0.0979488	0.8715
AK34_1199	AK34_RS18975	ATP-dependent Clp protease ATP-binding subunit ClpX	NZ_CP009795.1:1288792-1290064	139.942	146.349	0.0645849	0.917565
AK34_1200	AK34_RS18980	ATP-dependent protease La (EC 3.4.21.53) Type I	NZ_CP009795.1:1290261-1292685	97.2079	125.902	0.373156	0.509899
AK34_1201	AK34_RS18985	tRNA-Val	NZ_CP009795.1:1292877-1292953	223294	470160	1.0742	0.039586
AK34_1202	AK34_RS18990	tRNA-Asp	NZ_CP009795.1:1292976-1293053	365162	725687	0.99081	0.0963562
AK34_1204	AK34_RS18995	Peptidyl-prolyl cis-trans isomerase PpiD (EC 5.2.1.8)	NZ_CP009795.1:1293671-1295609	39.5099	45.0166	0.188242	0.722143
AK34_1205	AK34_RS19000	Arylesterase precursor (EC 3.1.1.2)	NZ_CP009795.1:1295680-1297067	17.1994	27.815	0.693507	0.373249
AK34_1206	AK34_RS19005	putative ATP-binding component of a transport system	NZ_CP009795.1:1295680-1297067	27.46	31.1816	0.183363	0.799698
AK34_1207	AK34_RS19010	Glucose-6-phosphate isomerase (EC 5.3.1.9)	NZ_CP009795.1:1297116-1298739	14.1559	19.5769	0.467748	0.304266
AK34_1208	AK34_RS19015	NAD(P)H-hydrate epimerase (EC 5.1.99.6) / ADP-dependent (S)-NAD(P)H-hydrate dehydratase (EC 4.2.1.136)	NZ_CP009795.1:1298851-1300396	2.41681	2.46237	0.0269474	0.977239
AK34_1209	AK34_RS19020	D-amino acid dehydrogenase (EC 1.4.99.1)	NZ_CP009795.1:1300444-1301749	8.55296	11.6441	0.44511	0.392275
AK34_1210	AK34_RS19025	Phosphoribosylformylglycinamidine synthase, synthetase subunit (EC 6.3.5.3) / Phosphoribosylformylglycinamidine synthase, glutamine amidotransferase subunit (EC 6.3.5.3)	NZ_CP009795.1:1302089-1306154	18.1264	16.8727	-0.103402	0.858713
AK34_1211	AK34_RS19030	Acetyltransferase	NZ_CP009795.1:1306161-1306713	15.803	17.0043	0.105705	0.891296
AK34_1212	AK34_RS19035	Peptidyl-prolyl cis-trans isomerase (EC 5.2.1.8)	NZ_CP009795.1:1306863-1307646	83.6268	57.1809	-0.548432	0.197085
AK34_1213	AK34_RS19040	Cell division protein BolA	NZ_CP009795.1:1307664-1307973	53.6436	68.7618	0.358202	0.568667
AK34_1214	AK34_RS19045	Intracellular septation protein A	NZ_CP009795.1:1307974-1308505	104.659	58.3911	-0.841877	0.0334719
AK34_1215	AK34_RS19050	Peptide methionine sulfoxide reductase MsrB (EC 1.8.4.12)	NZ_CP009795.1:1308644-1309076	50.5865	46.8759	-0.109908	0.860457
AK34_1216	AK34_RS19055	UPF0061 protein YdiU	NZ_CP009795.1:1309114-1310683	14.7471	25.7192	0.802417	0.0376359
AK34_1217	AK34_RS19060	3-methylmercaptopropionyl-CoA ligase (EC 6.2.1.44) of DmdB2 type	NZ_CP009795.1:1310828-1312472	2.87633	4.13702	0.524365	0.436117
AK34_1218	AK34_RS19065	Enoyl-CoA hydratase (EC 4.2.1.17) / Delta(3)-cis-delta(2)-trans-enoyl-CoA isomerase (EC 5.3.3.8) / 3-hydroxyacyl-CoA dehydrogenase (EC 1.1.1.35) / 3-hydroxybutyryl-CoA epimerase (EC 5.1.2.3)	NZ_CP009795.1:1312673-1314758	4.09207	6.06185	0.566928	0.285307
AK34_1219	AK34_RS19070	Nicotinamidase (EC 3.5.1.19)	NZ_CP009795.1:1314815-1315448	1.78722	2.47441	0.469362	0.771152
AK34_1220	AK34_RS19075	3-ketoacyl-CoA thiolase (EC 2.3.1.16) @ Acetyl-CoA acetyltransferase (EC 2.3.1.9)	NZ_CP009795.1:1315497-1316676	1.58718	2.96204	0.900128	0.343164
AK34_1221	AK34_RS19080	Diguanylate cyclase	NZ_CP009795.1:1316926-1318327	1.83024	3.75574	1.03706	0.179701
AK34_1222	AK34_RS19085	Glycogen debranching enzyme	NZ_CP009795.1:1318423-1320568	1.50378	3.66243	1.28421	0.042496
AK34_1223	AK34_RS19090	hypothetical protein	NZ_CP009795.1:1321444-1322272	9.30962	7.26147	-0.358461	0.609701
AK34_1224	AK34_RS28820	hypothetical protein	NZ_CP009795.1:1322363-1323566	3.92227	4.62067	0.236411	0.771152
AK34_1225	AK34_RS19100	Stress responsive alpha-beta barrel domain protein Dabb	NZ_CP009795.1:1324575-1325366	79.3764	91.5241	0.205441	0.750448
AK34_1226	AK34_RS19105	Thioesterase	NZ_CP009795.1:1324575-1325366	5.34192	11.919	1.15783	0.389311
AK34_1227	AK34_RS19110	Esterase/lipase	NZ_CP009795.1:1325777-1326737	5.03743	8.81896	0.807919	0.202424
AK34_1228	AK34_RS19115	GNAT family acetyltransferase YjcF	NZ_CP009795.1:1326771-1327212	14.5934	18.2376	0.321601	0.691595
AK34_1229	AK34_RS19120	FIG005761: hypothetical protein	NZ_CP009795.1:1327228-1328074	11.4791	13.4329	0.226762	0.715907
AK34_1230	AK34_RS19125	Folate-dependent protein for Fe/S cluster synthesis/repair in oxidative stress	NZ_CP009795.1:1328148-1329183	9.21516	8.64908	-0.0914628	0.901531
AK34_1231	AK34_RS19130	FIG004453: protein YceG like	NZ_CP009795.1:1329260-1330900	32.7839	26.3998	-0.312464	0.589508
AK34_1232	AK34_RS19135	Thymidylate kinase (EC 2.7.4.9)	NZ_CP009795.1:1329260-1330900	24.2737	21.8901	-0.149115	0.884202
AK34_1233	AK34_RS19140	DNA polymerase III delta prime subunit (EC 2.7.7.7)	NZ_CP009795.1:1330918-1331947	12.958	13.2493	0.0320821	0.957836
AK34_1234	AK34_RS19145	Putative deoxyribonuclease YcfH	NZ_CP009795.1:1332081-1332861	95.6602	62.4403	-0.61544	0.123051
AK34_1235	AK34_RS19150	FOG: Ankyrin repeat	NZ_CP009795.1:1332903-1333605	43.6974	24.8428	-0.814722	0.0514277
AK34_1236	AK34_RS19155	FIG00454645: hypothetical protein	NZ_CP009795.1:1333735-1334092	106.917	83.046	-0.364516	0.467162
AK34_1237	AK34_RS19160	Small-conductance mechanosensitive channel	NZ_CP009795.1:1334185-1335358	30.0627	29.7307	-0.0160235	0.972636
AK34_1238	AK34_RS19165	putative RecF protein	NZ_CP009795.1:1335385-1336567	9.20924	7.30045	-0.335096	0.57283
AK34_1239	AK34_RS19170	Glycosyltransferase	NZ_CP009795.1:1336826-1337891	19.673	26.2195	0.414424	0.382752
AK34_1240	AK34_RS19175	putative lipoprotein	NZ_CP009795.1:1337984-1338572	126.672	123.253	-0.0394727	0.941042
AK34_1241	AK34_RS19180	Kynurenine formamidase, bacterial (EC 3.5.1.9)	NZ_CP009795.1:1338801-1339251	7.83904	10.405	0.40853	0.681693
AK34_1242	AK34_RS19185	Phosphate starvation-inducible protein PsiF	NZ_CP009795.1:1339567-1339858	92.9945	108.544	0.22307	0.710693
AK34_1243	AK34_RS19190	L-asparaginase (EC 3.5.1.1)	NZ_CP009795.1:1340143-1341166	10.5012	8.45297	-0.313029	0.596992
AK34_1244	AK34_RS19195	FIG00455140: hypothetical protein	NZ_CP009795.1:1341256-1341727	66.7127	58.9992	-0.177265	0.741158
AK34_1245	AK34_RS19200	2-hydroxy-3-oxopropionate reductase (EC 1.1.1.60)	NZ_CP009795.1:1342222-1343113	2.15083	2.40336	0.160159	0.904732
AK34_1246	AK34_RS19205	Hydroxypyruvate isomerase (EC 5.3.1.22)	NZ_CP009795.1:1343154-1343964	3.97872	5.53897	0.477314	0.58915
AK34_1247	AK34_RS19210	Glyoxylate carboligase (EC 4.1.1.47)	NZ_CP009795.1:1344010-1345786	0.798128	1.73431	1.11967	0.270708
AK34_1248	AK34_RS19215	Transcriptional regulator, LysR family	NZ_CP009795.1:1345950-1346862	2.08733	4.98451	1.25579	0.160069
AK34_1249	AK34_RS19220	RNA polymerase sigma-E factor	NZ_CP009795.1:1347016-1348562	1.32996	3.07255	1.20806	0.523128
AK34_1250	AK34_RS19225	FIG00455102: hypothetical protein	NZ_CP009795.1:1347016-1348562	2.09776	2.41908	0.205611	0.880569
AK34_1251	AK34_RS19230	SSU ribosomal protein S6p	NZ_CP009795.1:1348789-1349164	375.372	421.898	0.168573	0.754093
AK34_1252	AK34_RS19235	Primosomal replication protein N	NZ_CP009795.1:1349203-1349503	242.01	391.68	0.694612	0.0892973
AK34_1253	AK34_RS19240	SSU ribosomal protein S18p @ SSU ribosomal protein S18p, zinc-independent	NZ_CP009795.1:1349506-1349782	584.389	804.848	0.461789	0.309774
AK34_1254	AK34_RS19245	LSU ribosomal protein L9p	NZ_CP009795.1:1349809-1350262	590.683	582.378	-0.0204283	0.970488
AK34_1255	AK34_RS19250	Replicative DNA helicase (DnaB) (EC 3.6.4.12)	NZ_CP009795.1:1350397-1351780	17.4894	34.4463	0.977868	0.0103005
AK34_1256	AK34_RS19255	Phosphate transport regulator (distant homolog of PhoU)	NZ_CP009795.1:1351918-1352545	75.1193	94.3535	0.328892	0.475566
AK34_1257	AK34_RS19260	Probable low-affinity inorganic phosphate transporter	NZ_CP009795.1:1352555-1353566	55.5631	70.4929	0.343351	0.457197
AK34_1258	AK34_RS19265	Cell wall-associated hydrolases (invasion-associated proteins)	NZ_CP009795.1:1353803-1354910	3.04186	18.7308	2.62239	0.0011756
AK34_1259	AK34_RS19270	Predicted ATPase related to phosphate starvation-inducible protein PhoH	NZ_CP009795.1:1355146-1356946	31.1183	65.4395	1.0724	0.00350144
AK34_1260	AK34_RS19275	Thiol peroxidase, Bcp-type (EC 1.11.1.15)	NZ_CP009795.1:1357280-1357742	46.9844	50.7299	0.110655	0.860457
AK34_1261	AK34_RS19280	4-deoxy-4-formamido-L-arabinose-phosphoundecaprenol deformylase ArnD (EC 3.5.1.n3)	NZ_CP009795.1:1357848-1358745	27.2937	34.7588	0.348809	0.467162
AK34_1262	AK34_RS19285	UDP-glucuronic acid oxidase (UDP-4-keto-hexauronic acid decarboxylating) (EC 1.1.1.305)	NZ_CP009795.1:1358757-1361776	44.4387	68.7127	0.62876	0.323269
AK34_1263	AK34_RS19290	UDP-4-amino-4-deoxy-L-arabinose formyltransferase (EC 2.1.2.13)	NZ_CP009795.1:1358757-1361776	22.9183	24.6809	0.106896	0.929689
AK34_1264	AK34_RS19295	Undecaprenyl-phosphate 4-deoxy-4-formamido-L-arabinose transferase (EC 2.4.2.53)	NZ_CP009795.1:1358757-1361776	18.9022	16.5574	-0.191083	0.892113
AK34_1265	AK34_RS19300	UDP-4-amino-4-deoxy-L-arabinose--oxoglutarate aminotransferase (EC 2.6.1.87)	NZ_CP009795.1:1361782-1362934	20.0181	23.1921	0.212328	0.684969
AK34_1266	AK34_RS19305	Undecaprenyl phosphate-aminoarabinose flippase subunit ArnE @ Undecaprenyl phosphate-aminoarabinose flippase subunit ArnF	NZ_CP009795.1:1363065-1363437	64.8182	66.4434	0.0357283	0.954323
AK34_1267	AK34_RS19310	Undecaprenyl phosphate-alpha-4-amino-4-deoxy-L-arabinose arabinosyl transferase (EC 2.4.2.43) @ Melittin resistance protein PqaB @ Polymyxin resistance protein PmrK	NZ_CP009795.1:1363451-1365128	29.6461	22.6228	-0.390067	0.395261
AK34_1268	AK34_RS19315	Membrane protein	NZ_CP009795.1:1365238-1365613	61.2061	37.7715	-0.696376	0.183458
AK34_1269	AK34_RS19320	Alanine transaminase (EC 2.6.1.2)	NZ_CP009795.1:1365925-1367164	21.6164	43.65	1.01386	0.00419569
AK34_1270	AK34_RS19325	Homoserine dehydrogenase (EC 1.1.1.3)	NZ_CP009795.1:1367217-1368546	17.9725	31.5267	0.810782	0.0381559
AK34_1271	AK34_RS19330	Threonine synthase (EC 4.2.3.1)	NZ_CP009795.1:1368560-1370012	13.5897	24.4815	0.849176	0.0291268
AK34_1272	AK34_RS19335	Molybdopterin molybdenumtransferase (EC 2.10.1.1)	NZ_CP009795.1:1370304-1371552	6.77681	7.62636	0.170387	0.795587
AK34_1273	AK34_RS19340	Molybdopterin synthase sulfur carrier subunit	NZ_CP009795.1:1371569-1371827	32.571	23.69	-0.459307	0.669872
AK34_1274	AK34_RS19345	Molybdopterin synthase catalytic subunit MoaE (EC 2.8.1.12)	NZ_CP009795.1:1371837-1372314	35.2493	61.7604	0.809089	0.0649155
AK34_1275	AK34_RS19350	Truncated hemoglobins	NZ_CP009795.1:1372426-1372996	11.9767	12.3512	0.0444212	0.955984
AK34_1276	AK34_RS19355	Nitrite-sensitive transcriptional repressor NsrR	NZ_CP009795.1:1373253-1373769	16.2859	23.1201	0.50553	0.414717
AK34_1277	AK34_RS19360	ClpB protein	NZ_CP009795.1:1373904-1376502	10.9112	19.8604	0.864086	0.0180868
AK34_1278	AK34_RS19365	FIG00454267: hypothetical protein	NZ_CP009795.1:1376611-1377043	20.1363	24.0004	0.253262	0.72704
AK34_1279	AK34_RS19370	hypothetical protein formerly called flagellar hook-length control protein FliK	NZ_CP009795.1:1377131-1377740	11.1114	14.8582	0.419222	0.537288
AK34_1280	AK34_RS19375	Transcriptional regulator, MerR family	NZ_CP009795.1:1378018-1378931	2.26123	1.13673	-0.992223	0.767891
AK34_1281	AK34_RS19380	4-carboxymuconolactone decarboxylase (EC 4.1.1.44)	NZ_CP009795.1:1378018-1378931	2.23823	9.25517	2.0479	0.216268
AK34_1282	AK34_RS19385	Transcriptional activator of acetoin dehydrogenase operon AcoR	NZ_CP009795.1:1378979-1380899	1.59056	1.40789	-0.175997	1
	AK34_RS19390		NZ_CP009795.1:1380998-1381412	0.567837	1.94024	1.77269	0.605751
AK34_1283	AK34_RS19395	Acetoin catabolism protein X, possible NAD kinase	NZ_CP009795.1:1381416-1382475	0.21173	0.482306	1.18772	1
AK34_1284	AK34_RS19400	Short-chain alcohol dehydrogenase associated with acetoin utilization	NZ_CP009795.1:1382524-1383301	1.02536	1.2393	0.273401	1
AK34_1285	AK34_RS19405	Acetoin dehydrogenase E1 component alpha-subunit (EC 1.2.4.-)	NZ_CP009795.1:1383398-1384382	2.33107	0.750306	-1.63544	0.258397
AK34_1286	AK34_RS19410	Acetoin dehydrogenase E1 component beta-subunit (EC 1.2.4.-)	NZ_CP009795.1:1384439-1385444	0.376575	1.31609	1.80525	1
AK34_1287	AK34_RS19415	Dihydrolipoamide acetyltransferase component (E2) of acetoin dehydrogenase complex (EC 2.3.1.12)	NZ_CP009795.1:1385448-1386564	0.844157	1.35857	0.686501	1
AK34_1288	AK34_RS19420	Lipoyl synthase (EC 2.8.1.8)	NZ_CP009795.1:1386566-1387532	1.72198	3.24966	0.916223	0.372297
AK34_1289	AK34_RS19425	Na+-driven multidrug efflux pump	NZ_CP009795.1:1387543-1388899	7.83512	9.48754	0.276079	0.633523
AK34_1290	AK34_RS19430	Probable inner membrane transmembrane protein	NZ_CP009795.1:1388901-1390659	8.74117	9.86131	0.173953	0.758361
AK34_1291	AK34_RS19435	LSU ribosomal protein L31p @ LSU ribosomal protein L31p, zinc-independent	NZ_CP009795.1:1390876-1391140	1153.39	1221.13	0.08234	0.884202
AK34_1292	AK34_RS19440	Putative inner membrane protein	NZ_CP009795.1:1391297-1392131	6.78138	8.51009	0.327595	0.64324
AK34_1293	AK34_RS19445	Permeases of the major facilitator superfamily	NZ_CP009795.1:1392169-1394223	3.61866	5.30979	0.553198	0.395429
AK34_1294	AK34_RS19450	Predicted transcriptional regulators	NZ_CP009795.1:1392169-1394223	1.3872	6.8972	2.31383	0.330799
AK34_1295	AK34_RS19455	Transcription termination factor Rho	NZ_CP009795.1:1394355-1395618	94.8997	124.545	0.392187	0.423212
AK34_1296	AK34_RS19460	Thioredoxin	NZ_CP009795.1:1395812-1396139	165.757	187.708	0.179417	0.733111
AK34_1297	AK34_RS19465	DNA polymerase III subunits gamma and tau (EC 2.7.7.7)	NZ_CP009795.1:1396749-1399113	18.5857	21.3634	0.200951	0.687132
AK34_1298	AK34_RS19470	FIG000557: hypothetical protein co-occurring with RecR	NZ_CP009795.1:1399207-1399534	113.994	134.726	0.241071	0.645166
AK34_1299	AK34_RS19475	Recombination protein RecR	NZ_CP009795.1:1399565-1400162	50.6698	41.9218	-0.273425	0.59495
AK34_1300	AK34_RS19480	L-carnitine dehydratase/bile acid-inducible protein F	NZ_CP009795.1:1400209-1401415	44.5743	39.2748	-0.18261	0.722537
AK34_1301	AK34_RS19485	5-nucleotidase SurE (EC 3.1.3.5)	NZ_CP009795.1:1401530-1403212	31.739	32.8218	0.0483995	0.955984
AK34_1302	AK34_RS19490	Protein-L-isoaspartate O-methyltransferase (EC 2.1.1.77)	NZ_CP009795.1:1401530-1403212	34.7455	52.1565	0.586019	0.29969
AK34_1303	AK34_RS19495	Lipoprotein NlpD	NZ_CP009795.1:1403217-1404099	53.4448	76.6434	0.520111	0.23064
AK34_1304	AK34_RS19500	RNA polymerase sigma factor RpoS	NZ_CP009795.1:1404110-1405196	578.862	782.95	0.435701	0.505796
AK34_1305	AK34_RS19505	Polysaccharide biosynthesis protein WlaX	NZ_CP009795.1:1405199-1405976	15.4425	38.8365	1.33051	0.0011756
AK34_1306	AK34_RS19510	Metal-dependent hydrolase	NZ_CP009795.1:1406008-1406863	7.13056	21.096	1.56488	0.00207106
AK34_1307	AK34_RS19515	23S rRNA (uracil(1939)-C(5))-methyltransferase (EC 2.1.1.190)	NZ_CP009795.1:1406994-1408449	11.5702	20.6279	0.834178	0.040968
AK34_1308	AK34_RS19520	Integral membrane protein, interacts with FtsH	NZ_CP009795.1:1408514-1409213	125.808	134.487	0.0962374	0.866957
AK34_1309	AK34_RS19525	Nucleoside diphosphate kinase (EC 2.7.4.6)	NZ_CP009795.1:1409463-1409889	336.491	394.724	0.230276	0.657512
AK34_1310	AK34_RS19530	23S rRNA (adenine(2503)-C(2))-methyltransferase & tRNA (adenine(37)-C(2))-methyltransferase (EC 2.1.1.192)	NZ_CP009795.1:1409943-1411083	34.6869	46.45	0.421286	0.365359
AK34_1311	AK34_RS19535	Cytoskeleton protein RodZ	NZ_CP009795.1:1411247-1412264	51.4519	62.7426	0.286223	0.540727
AK34_1312	AK34_RS19540	1-hydroxy-2-methyl-2-(E)-butenyl 4-diphosphate synthase (EC 1.17.7.1)	NZ_CP009795.1:1412385-1413690	58.2956	60.8789	0.0625549	0.915093
AK34_1313	AK34_RS19545	Histidyl-tRNA synthetase (EC 6.1.1.21)	NZ_CP009795.1:1413706-1415047	65.8093	74.6573	0.181991	0.728513
AK34_1314	AK34_RS19550	Mlr7403 protein	NZ_CP009795.1:1415102-1415732	77.5057	81.2954	0.0688717	0.901558
AK34_1315	AK34_RS19555	Outer membrane beta-barrel assembly protein BamB	NZ_CP009795.1:1415773-1416919	58.1024	65.8073	0.179649	0.724161
AK34_1316	AK34_RS19560	GTP-binding protein EngA	NZ_CP009795.1:1417166-1418504	28.6929	34.3152	0.258158	0.584178
AK34_1317	AK34_RS19565	RNA-binding protein Hfq	NZ_CP009795.1:1418644-1418884	641.961	428.71	-0.582485	0.166988
AK34_1318	AK34_RS19570	GTP-binding protein HflX	NZ_CP009795.1:1418941-1420132	65.5953	75.9682	0.211803	0.678523
AK34_1319	AK34_RS19575	HflK protein	NZ_CP009795.1:1420179-1421514	33.6972	29.5931	-0.187368	0.709185
AK34_1320	AK34_RS19580	HflC protein	NZ_CP009795.1:1421529-1422429	34.5961	50.1736	0.536317	0.203257
AK34_1321	AK34_RS19585	Putative inner membrane protein YjeT (clustered with HflC)	NZ_CP009795.1:1422465-1422657	329.511	424.4	0.365095	0.503821
AK34_1322	AK34_RS19590	ATP phosphoribosyltransferase regulatory subunit (EC 2.4.2.17)	NZ_CP009795.1:1422756-1423905	27.0364	54.4156	1.00912	0.00475603
AK34_1323	AK34_RS19595	Adenylosuccinate synthetase (EC 6.3.4.4)	NZ_CP009795.1:1424018-1425365	118.061	113.91	-0.0516469	0.930741
AK34_1324	AK34_RS19600	Xanthine-guanine phosphoribosyltransferase (EC 2.4.2.22)	NZ_CP009795.1:1425370-1425967	52.2513	61.3412	0.231391	0.643435
AK34_1325	AK34_RS19605	Kup system potassium uptake protein	NZ_CP009795.1:1426237-1428151	21.1119	36.4646	0.788439	0.0400763
AK34_1326	AK34_RS19610	Transcription accessory protein (S1 RNA-binding domain)	NZ_CP009795.1:1428280-1430605	45.5475	37.0883	-0.296408	0.557302
AK34_1327	AK34_RS19615	Membrane protein involved in colicin uptake	NZ_CP009795.1:1430765-1431518	36.6857	35.7762	-0.036218	0.948391
AK34_1328	AK34_RS19620	ATPase involved in DNA repair	NZ_CP009795.1:1431594-1431810	221.07	257.898	0.2223	0.710699
AK34_1329	AK34_RS19625	DinG family ATP-dependent helicase YoaA	NZ_CP009795.1:1431865-1434112	34.2453	21.789	-0.652307	0.108874
AK34_1330	AK34_RS19630	Outer membrane beta-barrel assembly protein BamD	NZ_CP009795.1:1434225-1435050	178.501	105.113	-0.763993	0.0633795
AK34_1331	AK34_RS19635	Ribosomal large subunit pseudouridine synthase D (EC 5.4.99.23)	NZ_CP009795.1:1435091-1436294	73.6771	74.8102	0.0220201	0.966556
AK34_1332	AK34_RS19640	FIG00003370: Multicopper polyphenol oxidase	NZ_CP009795.1:1436300-1437140	6.94204	11.0842	0.675068	0.28905
AK34_1334	AK34_RS19645	Polyhydroxyalkanoic acid synthase	NZ_CP009795.1:1437501-1439376	18.182	43.401	1.25522	0.0011756
AK34_1335	AK34_RS19650	Acetyl-CoA acetyltransferase (EC 2.3.1.9)	NZ_CP009795.1:1439475-1440657	14.4727	35.3476	1.28828	0.0011756
AK34_1336	AK34_RS19655	Acetoacetyl-CoA reductase (EC 1.1.1.36)	NZ_CP009795.1:1440774-1441515	25.779	71.1764	1.4652	0.0011756
AK34_1337	AK34_RS19660	PhbF	NZ_CP009795.1:1441632-1442202	98.3243	150.753	0.61657	0.1372
AK34_1338	AK34_RS19665	FIG00452583: hypothetical protein	NZ_CP009795.1:1442500-1442758	106.871	149.746	0.486652	0.377612
AK34_1339	AK34_RS19670	Ribosomal protein S12p Asp88 (E. coli) methylthiotransferase (EC 2.8.4.4)	NZ_CP009795.1:1443343-1444705	20.2776	26.5042	0.386339	0.404555
AK34_1340	AK34_RS19675	2-dehydro-3-deoxygluconokinase (EC 2.7.1.45)	NZ_CP009795.1:1444708-1445635	16.3521	16.3204	-0.00279916	0.988431
AK34_1341	AK34_RS19680	FIG00453884: hypothetical protein	NZ_CP009795.1:1446046-1446589	14.3153	19.0021	0.408606	0.526518
AK34_1342	AK34_RS19685	Cystathionine beta-lyase (EC 4.4.1.8)	NZ_CP009795.1:1446692-1447874	23.7979	24.8592	0.0629493	0.912173
AK34_1343	AK34_RS19690	Phosphoserine phosphatase (EC 3.1.3.3)	NZ_CP009795.1:1447973-1448819	46.1195	29.1402	-0.662365	0.113964
AK34_1344	AK34_RS19695	Transcriptional regulator, LysR family	NZ_CP009795.1:1449007-1449943	3.4197	2.91835	-0.228717	0.830882
AK34_1345	AK34_RS19700	Bifunctional protein: zinc-containing alcohol dehydrogenase; quinone oxidoreductase ( NADPH:quinone reductase) (EC 1.1.1.-); Similar to arginate lyase	NZ_CP009795.1:1450065-1451082	2.46855	2.97308	0.268293	0.804377
AK34_1346	AK34_RS19705	FIG00453584: hypothetical protein	NZ_CP009795.1:1451245-1452041	6.46758	10.8166	0.741946	0.392812
	AK34_RS19710		NZ_CP009795.1:1451245-1452041	17.2019	5.44259	-1.6602	0.454161
AK34_1347	AK34_RS19715	FIG00459591: hypothetical protein	NZ_CP009795.1:1452061-1452535	13.1074	14.7	0.165428	0.852177
AK34_1348	AK34_RS19720	YbbM seven transmembrane helix protein	NZ_CP009795.1:1452572-1454074	6.32762	9.35261	0.563707	0.448367
AK34_1349	AK34_RS19725	YbbL ABC transporter ATP-binding protein	NZ_CP009795.1:1452572-1454074	3.68666	4.35875	0.2416	0.871696
AK34_1350	AK34_RS19730	Exported protein	NZ_CP009795.1:1454228-1456559	12.4168	12.7283	0.0357418	0.948391
AK34_1351	AK34_RS19735	FIG00453698: hypothetical protein	NZ_CP009795.1:1456689-1457142	10.9255	14.7778	0.43573	0.607502
AK34_1352	AK34_RS19740	ATPase components of ABC transporters with duplicated ATPase domains	NZ_CP009795.1:1457320-1458913	72.6153	80.5479	0.149575	0.792661
AK34_1353	AK34_RS19745	FIG00456143: hypothetical protein	NZ_CP009795.1:1459191-1459557	9.77826	25.7099	1.39467	0.105745
AK34_1354	AK34_RS19750	Dioxygenases related to 2-nitropropane dioxygenase	NZ_CP009795.1:1459966-1461157	7.24301	52.6165	2.86085	0.0011756
AK34_1355	AK34_RS19755	Outer membrane protein W precursor	NZ_CP009795.1:1461222-1461864	38.7524	627.523	4.01731	0.0011756
AK34_1356	AK34_RS19760	Phosphoenolpyruvate synthase (EC 2.7.9.2)	NZ_CP009795.1:1461939-1462143	188.033	1003.38	2.41581	0.0011756
AK34_1357	AK34_RS19765	Putrescine ABC transporter putrescine-binding protein PotF (TC 3.A.1.11.2)	NZ_CP009795.1:1462550-1463645	56.2139	75.5382	0.42628	0.343164
AK34_1358	AK34_RS19770	Putrescine transport ATP-binding protein PotG (TC 3.A.1.11.2)	NZ_CP009795.1:1463732-1466637	28.6335	32.7595	0.19421	0.803874
AK34_1359	AK34_RS19775	Putrescine transport system permease protein PotH (TC 3.A.1.11.2)	NZ_CP009795.1:1463732-1466637	25.1756	22.5771	-0.157164	0.87959
AK34_1360	AK34_RS19780	Putrescine transport system permease protein PotI (TC 3.A.1.11.2)	NZ_CP009795.1:1463732-1466637	16.7019	24.7835	0.569373	0.617603
AK34_1361	AK34_RS19785	Putative transmembrane protein	NZ_CP009795.1:1466790-1467597	1.38649	11.1208	3.00375	0.027567
AK34_1362	AK34_RS19790	FIG003847: Oxidoreductase (flavoprotein)	NZ_CP009795.1:1467601-1469293	2.41236	13.9901	2.53589	0.0011756
AK34_1363	AK34_RS19795	FIG146518: Zn-dependent hydrolases, including glyoxylases	NZ_CP009795.1:1469321-1470206	2.08116	16.5404	2.99053	0.00475603
AK34_1364	AK34_RS19800	Transcriptional regulator containing PAS, AAA-type ATPase, and DNA-binding domains	NZ_CP009795.1:1470443-1471850	1.33127	1.27445	-0.0629228	1
AK34_1365	AK34_RS19805	FIG00456614: hypothetical protein	NZ_CP009795.1:1471914-1472478	4.56629	5.54922	0.281264	0.807897
AK34_1366	AK34_RS19810	Transcriptional regulator, Cro/CI family	NZ_CP009795.1:1472486-1473387	9.69408	10.9925	0.181339	0.945272
AK34_1367	AK34_RS19815	FIG00452854: hypothetical protein	NZ_CP009795.1:1472486-1473387	1.29958	2.60024	1.0006	0.476185
AK34_1368	AK34_RS19820	Albicidin resistance protein	NZ_CP009795.1:1473603-1474632	5.46855	7.64934	0.484177	0.457158
AK34_1369	AK34_RS19825	RND efflux system, outer membrane lipoprotein, NodT family	NZ_CP009795.1:1474751-1476287	0.981386	1.86252	0.924365	0.36831
AK34_1370	AK34_RS19830	Acriflavin resistance protein	NZ_CP009795.1:1476289-1480548	16.3867	49.1417	1.58442	0.0011756
AK34_1371	AK34_RS19835	Efflux transporter, RND family, MFP subunit, AcrA/E family	NZ_CP009795.1:1476289-1480548	1.04958	2.33176	1.15161	0.828452
AK34_1372	AK34_RS19840	Transcriptional regulator, AcrR family	NZ_CP009795.1:1480735-1481356	16.8677	12.2509	-0.461378	0.45786
AK34_1373	AK34_RS19845	Chloride channel protein EriC	NZ_CP009795.1:1481375-1483109	10.597	7.9482	-0.414954	0.411375
AK34_1374	AK34_RS19850	UPF0324 inner membrane protein YeiH	NZ_CP009795.1:1483212-1484286	0.407695	1.14884	1.49462	1
AK34_1375	AK34_RS19855	Transcriptional regulator YeiE, LysR family	NZ_CP009795.1:1484397-1485291	1.81343	4.17728	1.20385	0.234639
AK34_1376	AK34_RS19860	Epimerase KguE	NZ_CP009795.1:1485449-1486214	4.13386	6.30273	0.608487	0.466086
AK34_1377	AK34_RS19865	2-ketogluconate kinase (EC 2.7.1.13)	NZ_CP009795.1:1486251-1487244	2.83979	2.23343	-0.346519	0.751462
AK34_1378	AK34_RS19870	2-ketogluconate transporter	NZ_CP009795.1:1487405-1488686	6.50687	4.89113	-0.411796	0.509899
AK34_1379	AK34_RS19875	2-ketogluconate 6-phosphate reductase (EC 1.1.1.43)	NZ_CP009795.1:1488690-1489656	3.89949	3.86068	-0.0144317	0.976384
AK34_1380	AK34_RS19880	2-ketogluconate utilization repressor PtxS	NZ_CP009795.1:1489997-1491041	18.5664	22.0025	0.244969	0.643675
AK34_1381	AK34_RS19885	Membrane protein DUF2324 in 2-Ketogluconate Utilization cluster	NZ_CP009795.1:1491095-1491884	14.9342	15.1631	0.0219397	0.970591
AK34_1382	AK34_RS19890	FIG00454328: hypothetical protein	NZ_CP009795.1:1491897-1492260	27.4963	30.2031	0.135457	0.866406
AK34_1383	AK34_RS19895	FIG00455793: hypothetical protein	NZ_CP009795.1:1492300-1492732	14.8991	19.7119	0.403837	0.596992
AK34_1384	AK34_RS19900	2-polyprenylphenol hydroxylase and related flavodoxin oxidoreductases	NZ_CP009795.1:1492851-1493400	18.53	14.4107	-0.362719	0.589558
AK34_1385	AK34_RS19905	Transcriptional regulator, AsnC family	NZ_CP009795.1:1493712-1494177	13.984	9.18752	-0.606028	0.456162
	AK34_RS19910		NZ_CP009795.1:1494365-1494563	10.1804	15.8788	0.641309	0.8057
AK34_1386	AK34_RS19915	Saccharopine dehydrogenase and related proteins	NZ_CP009795.1:1494683-1495784	104.774	53.3305	-0.974252	0.00989228
AK34_1387	AK34_RS19920	Phosphate starvation-inducible protein PhoH, predicted ATPase	NZ_CP009795.1:1495879-1496494	22.4142	36.6974	0.711267	0.123797
AK34_1389	AK34_RS19930	Magnesium and cobalt transport protein CorA	NZ_CP009795.1:1496804-1497782	31.2313	48.3561	0.630708	0.118745
AK34_1390	AK34_RS19935	FIG00454660: hypothetical protein	NZ_CP009795.1:1497792-1498080	24.4798	43.4116	0.826491	0.307438
AK34_1391	AK34_RS19940	FIG00457084: hypothetical protein	NZ_CP009795.1:1498510-1498999	10.3504	39.7313	1.94059	0.00419569
AK34_1392	AK34_RS19945	Mobile element protein	NZ_CP009795.1:1499352-1500843	45.5713	9.88375	-2.20499	0.0011756
AK34_1394	AK34_RS19950	Mobile element protein	NZ_CP009795.1:1501148-1502408	19.0276	26.1756	0.460125	0.314763
AK34_1395	AK34_RS19955	Amino acid transporters	NZ_CP009795.1:1502646-1503987	3.97234	3.00399	-0.40311	0.600883
AK34_1396	AK34_RS19960	Aliphatic amidase AmiE (EC 3.5.1.4)	NZ_CP009795.1:1504132-1504978	2.03068	1.74333	-0.220122	0.885008
AK34_1397	AK34_RS19965	transcriptional regulator, LuxR family	NZ_CP009795.1:1505163-1505982	11.9184	8.06514	-0.563414	0.363413
AK34_1398	AK34_RS19970	3-oxoacyl-[acyl-carrier protein] reductase (EC 1.1.1.100)	NZ_CP009795.1:1506213-1506921	2.46364	2.32958	-0.0807175	0.96081
AK34_1399	AK34_RS19975	Transcriptional regulator, LysR family	NZ_CP009795.1:1506970-1507903	2.29589	2.83518	0.304388	0.795853
AK34_1400	AK34_RS19980	RidA/YER057c/UK114 superfamily, group 1	NZ_CP009795.1:1508058-1508523	1.37501	1.56003	0.182133	1
AK34_1401	AK34_RS19985	Organic hydroperoxide resistance protein	NZ_CP009795.1:1508793-1509213	8.6683	3.76724	-1.20224	0.351795
AK34_1402	AK34_RS19990	FIG00453791: hypothetical protein	NZ_CP009795.1:1509280-1509610	2.77705	9.0545	1.70508	0.362198
AK34_1403	AK34_RS19995	FIG00458839: hypothetical protein	NZ_CP009795.1:1509685-1510012	30.5212	27.6793	-0.141003	0.875769
AK34_1404	AK34_RS20000	Organic hydroperoxide resistance transcriptional regulator	NZ_CP009795.1:1510539-1511004	12.9223	22.1767	0.779178	0.25422
AK34_1406	AK34_RS20005	Putative inner membrane protein	NZ_CP009795.1:1511308-1511680	0.705797	5.22907	2.88923	0.461634
AK34_1407	AK34_RS20010	Enoyl-[acyl-carrier-protein] reductase [FMN] (EC 1.3.1.9) homolog	NZ_CP009795.1:1511814-1512915	2.12839	0.787987	-1.43352	0.270389
AK34_1408	AK34_RS20015	Transporter, MFS superfamily	NZ_CP009795.1:1513244-1514456	0.771361	3.32461	2.10771	0.109374
AK34_1409	AK34_RS20020	Transcriptional regulator, LysR family	NZ_CP009795.1:1514574-1515501	2.80506	2.11667	-0.406236	0.72245
AK34_1410	AK34_RS20025	Transporter, MFS superfamily	NZ_CP009795.1:1516001-1517459	0.813164	0.757854	-0.101627	1
AK34_1411	AK34_RS20030	Transcriptional regulator, LysR family	NZ_CP009795.1:1517565-1518459	0.775654	1.11679	0.52587	1
AK34_1412	AK34_RS20035	probable ring-cleaving dioxygenase PA0880	NZ_CP009795.1:1518736-1519138	1.5039	2.06342	0.456326	0.875769
AK34_1413	AK34_RS20040	Hydroxymethylglutaryl-CoA lyase (EC 4.1.3.4)	NZ_CP009795.1:1519154-1520117	0.0794643	0.704797	3.14883	1
AK34_1414	AK34_RS20045	L-carnitine dehydratase/bile acid-inducible protein F	NZ_CP009795.1:1520132-1521323	0.367019	0.542536	0.563867	1
AK34_1415	AK34_RS20050	hypothetical protein	NZ_CP009795.1:1521550-1522101	5.38335	0.775976	-2.79442	0.522039
AK34_1416	AK34_RS20055	FIG00460924: hypothetical protein	NZ_CP009795.1:1521550-1522101	2.02079	1.29995	-0.636467	1
AK34_1417	AK34_RS20060	Cobalt-zinc-cadmium resistance protein CzcA; Cation efflux system protein CusA	NZ_CP009795.1:1522383-1525614	1.6625	1.59919	-0.056016	1
AK34_1418	AK34_RS20065	Probable Co/Zn/Cd efflux system membrane fusion protein	NZ_CP009795.1:1525663-1527085	0.489931	1.06342	1.11807	1
AK34_1420	AK34_RS20070	Heavy metal RND efflux outer membrane protein, CzcC family	NZ_CP009795.1:1527113-1530737	1.39694	1.14619	-0.285433	1
AK34_1419	AK34_RS20075	Heavy metal sensor histidine kinase	NZ_CP009795.1:1527113-1530737	6.52901	8.57342	0.393006	0.619907
AK34_1421	AK34_RS20080	DNA-binding heavy metal response regulator	NZ_CP009795.1:1527113-1530737	15.3767	19.1369	0.315611	0.733111
AK34_1422	AK34_RS20085	Transcriptional regulator, LysR family	NZ_CP009795.1:1530903-1531896	4.54989	7.16719	0.655576	0.346493
AK34_1423	AK34_RS20090	FIG00455058: hypothetical protein	NZ_CP009795.1:1532401-1532614	185.333	63.1107	-1.55416	0.0332669
AK34_1424	AK34_RS20095	FIG00453359: hypothetical protein	NZ_CP009795.1:1532820-1533258	2.2659	2.23682	-0.0186322	0.953984
AK34_1425	AK34_RS20100	hypothetical protein	NZ_CP009795.1:1533268-1533460	17.7419	26.2571	0.565553	0.803874
AK34_1426	AK34_RS20105	ABC transporter, permease protein	NZ_CP009795.1:1533473-1535263	0.910982	1.0594	0.217758	1
AK34_1427	AK34_RS20110	ABC-type sugar transport systems, permease components	NZ_CP009795.1:1533473-1535263	0.625258	1.78332	1.51204	0.435428
AK34_1428	AK34_RS20115	ABC-type nitrate/sulfonate/bicarbonate transport system, ATPase component	NZ_CP009795.1:1535306-1536386	1.2063	0.947038	-0.349098	1
AK34_1429	AK34_RS20120	ABC transporter, substrate-binding protein	NZ_CP009795.1:1536435-1537602	1.41114	3.06097	1.11712	0.252662
AK34_1430	AK34_RS20125	Glutathione S-transferase (EC 2.5.1.18)	NZ_CP009795.1:1538141-1538846	10.1828	12.2126	0.26223	0.710693
AK34_1431	AK34_RS20130	Transcriptional regulator, MarR family	NZ_CP009795.1:1538950-1539484	7.54374	13.1158	0.797955	0.293914
AK34_1432	AK34_RS20135	Cyanate permease	NZ_CP009795.1:1539610-1540861	2.32233	1.8129	-0.357273	0.729492
AK34_1433	AK34_RS20140	Precorrin-4 C(11)-methyltransferase (EC 2.1.1.133)	NZ_CP009795.1:1540931-1541660	6.53789	4.6028	-0.506314	0.544262
AK34_1434	AK34_RS20145	Precorrin-6A reductase (EC 1.3.1.54)	NZ_CP009795.1:1541702-1544769	3.55847	3.3268	-0.0971247	0.955984
AK34_1435	AK34_RS20150	Proposed precorrin-5* (C1)-methyltransferase @ Cobalt-precorrin-5B (C1)-methyltransferase (EC 2.1.1.195)	NZ_CP009795.1:1541702-1544769	2.4981	5.40563	1.11363	0.238406
AK34_1436	AK34_RS20155	Precorrin-6Y C(5,15)-methyltransferase [decarboxylating] (EC 2.1.1.132)	NZ_CP009795.1:1541702-1544769	2.87787	4.85488	0.754433	0.523128
AK34_1437	AK34_RS20160	Precorrin-3B synthase	NZ_CP009795.1:1545229-1549710	6.18389	5.27472	-0.229421	0.8439
AK34_1438	AK34_RS20165	Precorrin-8X methylmutase (EC 5.4.99.61)	NZ_CP009795.1:1545229-1549710	6.73334	10.251	0.606378	0.710693
AK34_1439	AK34_RS20170	Precorrin-2 C(20)-methyltransferase (EC 2.1.1.130)	NZ_CP009795.1:1545229-1549710	8.46352	8.30351	-0.0275365	0.982167
AK34_1440	AK34_RS20175	Proposed precorrin-4 hydrolase (analogous to cobalt-precorrin-5A hydrolase) / Precorrin-3B C(17)-methyltransferase (EC 2.1.1.131)	NZ_CP009795.1:1545229-1549710	11.2033	9.15087	-0.291943	0.682767
	AK34_RS20180		NZ_CP009795.1:1549834-1550877	12.7465	14.3686	0.172818	0.884202
AK34_1441	AK34_RS20185	FIG00454242: hypothetical protein	NZ_CP009795.1:1549834-1550877	9.68818	12.0461	0.314266	0.705348
AK34_1442	AK34_RS20190	EMG2 protein	NZ_CP009795.1:1550958-1551411	6.66308	7.95849	0.256305	0.830882
AK34_1443	AK34_RS20195	ChlD component of cobalt chelatase involved in B12 biosynthesis	NZ_CP009795.1:1551509-1552118	0.593414	4.48472	2.91791	0.310555
AK34_1444	AK34_RS20200	ChlI component of cobalt chelatase involved in B12 biosynthesis	NZ_CP009795.1:1552186-1557081	4.44899	7.54759	0.762539	0.53265
AK34_1445	AK34_RS20205	Aerobic cobaltochelatase CobN subunit (EC 6.6.1.2)	NZ_CP009795.1:1552186-1557081	4.72675	10.1939	1.10878	0.00475603
AK34_1446	AK34_RS20210	CobW GTPase involved in cobalt insertion for B12 biosynthesis	NZ_CP009795.1:1557087-1558161	7.27621	21.9976	1.59609	0.0011756
AK34_1447	AK34_RS20215	HoxN/HupN/NixA family cobalt transporter	NZ_CP009795.1:1558186-1559245	18.5055	34.5441	0.900484	0.0234374
AK34_1448	AK34_RS20220	Uroporphyrinogen-III methyltransferase (EC 2.1.1.107)	NZ_CP009795.1:1560249-1561373	20.365	16.448	-0.308181	0.611393
AK34_1449	AK34_RS20225	Cobalamin biosynthesis protein CobE	NZ_CP009795.1:1560249-1561373	8.06175	9.01362	0.161015	0.92766
AK34_1450	AK34_RS20230	Cob(I)alamin adenosyltransferase (EC 2.5.1.17) @ Cob(I)alamin adenosyltransferase (EC 2.5.1.17), clustered with cobalamin synthesis	NZ_CP009795.1:1561416-1562019	21.8935	15.1474	-0.531431	0.36831
AK34_1451	AK34_RS20235	Cobyrinic acid a,c-diamide synthetase (EC 6.3.5.11)	NZ_CP009795.1:1562022-1563333	5.19869	4.43013	-0.230799	0.749434
AK34_1452	AK34_RS20240	Uncharacterized protein conserved in bacteria	NZ_CP009795.1:1563519-1565464	4.8126	11.9511	1.31226	0.0479095
AK34_1453	AK34_RS20245	Uncharacterized protein conserved in bacteria	NZ_CP009795.1:1563519-1565464	3.89818	12.3664	1.66555	0.0338729
AK34_1454	AK34_RS20250	Siderophore synthetase small component, acetyltransferase	NZ_CP009795.1:1565544-1567400	6.69083	14.0679	1.07215	0.0862922
AK34_1455	AK34_RS20255	Pyoverdine synthetase PvdF, N5-hydroxyornithine formyltransferase	NZ_CP009795.1:1565544-1567400	5.78182	11.3246	0.969867	0.251444
AK34_1456	AK34_RS20260	Ferrichrome-iron receptor	NZ_CP009795.1:1567458-1569723	6.46199	20.7937	1.6861	0.0011756
AK34_1457	AK34_RS20265	L-ornithine 5-monooxygenase (EC 1.13.12.-), PvdA of pyoverdin biosynthesis @ Siderophore biosynthesis protein, monooxygenase	NZ_CP009795.1:1569767-1571144	3.8182	7.62593	0.998023	0.0804951
AK34_1458	AK34_RS20270	Siderophore synthetase small component, acetyltransferase	NZ_CP009795.1:1571178-1577176	1.96379	6.93205	1.81964	0.260572
AK34_1459	AK34_RS20275	Non-ribosomal peptide synthetase modules, pyoverdine @ Siderophore biosynthesis non-ribosomal peptide synthetase modules	NZ_CP009795.1:1571178-1577176	2.7338	6.89607	1.33487	0.0011756
AK34_1460	AK34_RS20280	Non-ribosomal peptide synthetase modules, pyoverdine @ Siderophore biosynthesis non-ribosomal peptide synthetase modules	NZ_CP009795.1:1577197-1586893	1.62101	3.44294	1.08675	0.00475603
AK34_1461	AK34_RS20285	ABC-type siderophore export system, fused ATPase and permease components	NZ_CP009795.1:1587185-1588931	12.2099	17.1689	0.491738	0.293499
AK34_1462	AK34_RS20290	ABC-type Fe3+-hydroxamate transport system, periplasmic component	NZ_CP009795.1:1589039-1594828	3.67564	5.47376	0.574536	0.743938
AK34_1463	AK34_RS20295	Ferric reductase (1.6.99.14)	NZ_CP009795.1:1589039-1594828	3.16726	5.63534	0.831266	0.715028
AK34_1464	AK34_RS20300	ABC-type Fe3+-siderophore transport system, permease component	NZ_CP009795.1:1589039-1594828	4.08163	8.611	1.07703	0.24335
AK34_1465	AK34_RS20305	Ferrichrome transport ATP-binding protein FhuC (TC 3.A.1.14.3)	NZ_CP009795.1:1589039-1594828	11.8589	12.0517	0.023275	0.976635
AK34_1466	AK34_RS20310	SyrP-like protein	NZ_CP009795.1:1589039-1594828	5.92566	7.23625	0.288265	0.8715
AK34_1467	AK34_RS20315	Protein MbtH	NZ_CP009795.1:1594873-1595116	39.1799	67.8723	0.792709	0.342409
AK34_1468	AK34_RS20320	DNA-directed RNA polymerase specialized sigma subunit, sigma24-like	NZ_CP009795.1:1595265-1595922	8.13292	4.91316	-0.727123	0.384736
	AK34_RS20325		NZ_CP009795.1:1596612-1596831	191.351	48.9752	-1.9661	0.00989228
AK34_1471	AK34_RS20330	RND efflux system, outer membrane lipoprotein	NZ_CP009795.1:1597458-1602065	17.6641	4.77988	-1.88578	0.0867621
AK34_1472	AK34_RS20335	RND efflux system, inner membrane transporter	NZ_CP009795.1:1597458-1602065	39.1705	10.4917	-1.90052	0.0011756
AK34_1473	AK34_RS20340	RND efflux system, membrane fusion protein	NZ_CP009795.1:1602080-1603283	32.4969	8.36579	-1.95773	0.0011756
AK34_1474	AK34_RS20345	Transcriptional regulator, AcrR family	NZ_CP009795.1:1603433-1604081	10.1758	2.91412	-1.80402	0.0626243
AK34_1475	AK34_RS20350	Membrane proteins related to metalloendopeptidases	NZ_CP009795.1:1604420-1605656	11.4873	6.86787	-0.742106	0.135543
AK34_1476	AK34_RS20355	ABC-type amino acid transport system, permease component	NZ_CP009795.1:1605811-1606537	30.9158	22.5845	-0.453014	0.38787
AK34_1477	AK34_RS20360	ABC-type amino acid transport system, permease component	NZ_CP009795.1:1606539-1607262	3.21892	3.39403	0.0764227	0.948391
AK34_1478	AK34_RS20365	ABC-type amino acid transport/signal transduction systems, periplasmic component/domain	NZ_CP009795.1:1607401-1608217	1.74795	2.98907	0.774035	0.502223
AK34_1479	AK34_RS20370	Alpha-ketoglutarate permease	NZ_CP009795.1:1608676-1609981	21.7026	40.6642	0.905893	0.015846
AK34_1480	AK34_RS20375	FIG004684: SpoVR-like protein	NZ_CP009795.1:1610224-1613166	11.5236	12.8642	0.158768	0.83921
AK34_1481	AK34_RS20380	UPF0229 protein YeaH	NZ_CP009795.1:1610224-1613166	13.9399	20.8388	0.580057	0.370059
AK34_1482	AK34_RS20385	Uncharacterized protein YeaG	NZ_CP009795.1:1613291-1615214	24.3925	33.0642	0.438835	0.346493
AK34_1483	AK34_RS20390	Methyl-accepting chemotaxis protein	NZ_CP009795.1:1615756-1617547	2.25286	7.08731	1.65348	0.00475603
AK34_1484	AK34_RS20395	Ribokinase (EC 2.7.1.15)	NZ_CP009795.1:1617810-1619768	8.31955	9.26405	0.155137	0.883965
AK34_1485	AK34_RS20400	Ribose operon repressor	NZ_CP009795.1:1617810-1619768	11.726	17.8932	0.609707	0.33117
AK34_1486	AK34_RS20405	Ribose ABC transport system, permease protein RbsC (TC 3.A.1.2.1)	NZ_CP009795.1:1619801-1622431	3.32864	27.7426	3.0591	0.0011756
AK34_1487	AK34_RS20410	Ribose ABC transport system, ATP-binding protein RbsA (TC 3.A.1.2.1)	NZ_CP009795.1:1619801-1622431	0.836253	18.701	4.48303	0.00954314
AK34_1488	AK34_RS20415	Ribose ABC transport system, periplasmic ribose-binding protein RbsB (TC 3.A.1.2.1)	NZ_CP009795.1:1622576-1623521	5.99433	25.0719	2.0644	0.0011756
AK34_1489	AK34_RS20420	Alkanesulfonate utilization operon LysR-family regulator CbI	NZ_CP009795.1:1623959-1624886	6.83053	8.31454	0.283638	0.683935
AK34_1490	AK34_RS20425	Sulfate and thiosulfate import ATP-binding protein CysA (EC 3.6.3.25)	NZ_CP009795.1:1624959-1626018	2.15331	3.72971	0.792504	0.365758
AK34_1491	AK34_RS20430	Sulfate transport system permease protein CysW	NZ_CP009795.1:1626031-1627869	2.0961	3.97605	0.923626	0.384736
AK34_1492	AK34_RS20435	Sulfate transport system permease protein CysT	NZ_CP009795.1:1626031-1627869	2.92591	3.66021	0.323043	0.771152
AK34_1493	AK34_RS20440	Sulfate and thiosulfate binding protein CysP	NZ_CP009795.1:1627994-1629032	11.0277	19.6919	0.836468	0.0599609
AK34_1494	AK34_RS20445	SOS-response repressor and protease LexA (EC 3.4.21.88)	NZ_CP009795.1:1629296-1629944	14.4429	42.7684	1.56618	0.0011756
AK34_1495	AK34_RS20450	FIG00453151: hypothetical protein	NZ_CP009795.1:1629969-1630305	21.3491	60.8669	1.51149	0.0162607
AK34_1496	AK34_RS20455	FIG00454323: hypothetical protein	NZ_CP009795.1:1630336-1631044	59.6195	105.993	0.830109	0.0272514
AK34_1497	AK34_RS20460	Universal stress protein UspA and related nucleotide-binding proteins	NZ_CP009795.1:1631139-1631637	31.8949	37.9901	0.252297	0.655456
AK34_1498	AK34_RS20465	Multidrug ABC transporter, ATP-binding protein	NZ_CP009795.1:1631991-1632906	18.5461	24.4311	0.397603	0.423988
AK34_1499	AK34_RS20470	Multidrug ABC transporter, permease protein	NZ_CP009795.1:1632911-1633745	17.2111	19.0759	0.148414	0.807897
AK34_1500	AK34_RS20475	FIG00453423: hypothetical protein	NZ_CP009795.1:1633781-1634204	45.4097	35.8936	-0.339274	0.552463
AK34_1501	AK34_RS20480	Transporter	NZ_CP009795.1:1634412-1636595	23.855	19.4854	-0.291899	0.667945
AK34_1502	AK34_RS20485	Selenophosphate-dependent tRNA 2-selenouridine synthase	NZ_CP009795.1:1634412-1636595	15.2902	10.5336	-0.537604	0.515124
AK34_1503	AK34_RS20490	Transcriptional regulator, LysR family	NZ_CP009795.1:1636658-1637612	1.73956	2.35331	0.435964	0.722143
AK34_1504	AK34_RS20495	N-acyl-L-amino acid amidohydrolase (EC 3.5.1.14)	NZ_CP009795.1:1637764-1639183	0.876741	0.774229	-0.17939	1
AK34_1505	AK34_RS20500	Citrate-proton symporter	NZ_CP009795.1:1639218-1640505	4.48391	2.29827	-0.964205	0.18423
AK34_1506	AK34_RS20505	Tas protein, an NADP(H)-dependent aldo-keto reductase	NZ_CP009795.1:1640596-1641649	23.9083	16.8981	-0.500653	0.302968
AK34_1507	AK34_RS20510	FIG00454206: hypothetical protein	NZ_CP009795.1:1641772-1642216	1.24473	4.85693	1.96421	0.390343
AK34_1508	AK34_RS20515	Transcriptional regulator, HxlR family	NZ_CP009795.1:1642388-1642871	9.57633	9.20022	-0.0578047	0.947142
AK34_1509	AK34_RS20520	Endonuclease	NZ_CP009795.1:1643286-1643910	21.8647	60.7712	1.47479	0.0011756
AK34_1510	AK34_RS20525	FIG00455486: hypothetical protein	NZ_CP009795.1:1644072-1644297	8.10763	62.2109	2.93982	0.18423
AK34_1511	AK34_RS20530	Glyoxalase family protein	NZ_CP009795.1:1644538-1645012	3.96208	6.04053	0.608417	0.631414
AK34_1512	AK34_RS20535	Phosphatidylserine/phosphatidylglycerophosphate/cardiolipi n synthases and related enzymes	NZ_CP009795.1:1645658-1645967	23.6218	17.5089	-0.432031	0.66745
AK34_1513	AK34_RS20540	putative cytoplasmic protein	NZ_CP009795.1:1646123-1646867	7.98885	7.631	-0.0661156	0.934618
AK34_1514	AK34_RS20545	FIG00456202: hypothetical protein	NZ_CP009795.1:1647709-1648174	13.0393	13.6586	0.0669487	0.940209
	AK34_RS20550		NZ_CP009795.1:1649243-1649501	136.092	237.231	0.801713	0.0729091
AK34_1518	AK34_RS20555	Uncharacterized conserved protein	NZ_CP009795.1:1649771-1650467	17.0043	31.2866	0.879643	0.0511334
AK34_1519	AK34_RS20560	hypothetical protein	NZ_CP009795.1:1650604-1650988	17.2926	42.3183	1.29112	0.0424448
AK34_1520	AK34_RS20565	hypothetical protein	NZ_CP009795.1:1651062-1651500	19.4034	20.1651	0.0555547	0.941116
AK34_1521	AK34_RS20570	Homology to phage-tail assembly proteins	NZ_CP009795.1:1651512-1652661	0.657651	1.29235	0.974599	1
AK34_1522	AK34_RS20575	Lysozyme	NZ_CP009795.1:1651512-1652661	1.60493	1.3869	-0.210654	1
AK34_1523	AK34_RS20580	hypothetical protein	NZ_CP009795.1:1651512-1652661	0	20.5129	Not Determined	Not Determined
AK34_1524	AK34_RS20585	hypothetical protein	NZ_CP009795.1:1652941-1653943	16.5619	7.5863	-1.1264	0.02041
AK34_1525	AK34_RS20590	Tail fiber	NZ_CP009795.1:1654171-1655164	8.78617	4.80641	-0.870273	0.160821
AK34_1526	AK34_RS20595	Phage protein	NZ_CP009795.1:1655227-1657424	3.45115	2.17676	-0.664896	0.704518
AK34_1527	AK34_RS20600	Phage protein	NZ_CP009795.1:1655227-1657424	3.57409	5.35683	0.583802	0.462094
AK34_1528	AK34_RS20605	Phage protein	NZ_CP009795.1:1655227-1657424	3.88533	3.07801	-0.336038	0.911294
	AK34_RS20610		NZ_CP009795.1:1657428-1657905	6.90759	3.2077	-1.10664	0.36831
AK34_1530	AK34_RS20615	Phage protein	NZ_CP009795.1:1657913-1658663	2.17851	2.26663	0.0572075	0.967552
AK34_1532	AK34_RS20620	FIG00976129: hypothetical protein	NZ_CP009795.1:1658666-1662889	5.07514	3.65686	-0.472842	0.859206
AK34_1531	AK34_RS20625	Phage protein	NZ_CP009795.1:1658666-1662889	4.28814	2.78676	-0.621766	0.658634
AK34_1533	AK34_RS20630	probable bacteriophage protein STY1063	NZ_CP009795.1:1658666-1662889	7.91899	2.98635	-1.40693	0.687006
AK34_1534	AK34_RS20635	Phage protein	NZ_CP009795.1:1658666-1662889	3.02701	1.24589	-1.28072	0.631414
AK34_1535	AK34_RS20640	Phage protein	NZ_CP009795.1:1658666-1662889	1.52408	2.00237	0.393774	0.768935
AK34_1536	AK34_RS20645	Phage protein	NZ_CP009795.1:1663072-1663642	5.27204	2.40434	-1.13272	0.35905
	AK34_RS20650		NZ_CP009795.1:1663650-1664588	6.44468	4.59694	-0.487434	0.682796
AK34_1538	AK34_RS20655	Phage protein	NZ_CP009795.1:1663650-1664588	4.22318	3.70149	-0.190224	0.918001
AK34_1539	AK34_RS20660	Phage protein	NZ_CP009795.1:1664603-1666079	3.11854	1.90055	-0.714455	0.38155
AK34_1540	AK34_RS20670	Phage protein	NZ_CP009795.1:1666663-1667242	11.5513	6.43612	-0.843793	0.289517
AK34_1542	AK34_RS20675	Phage protein	NZ_CP009795.1:1667246-1667618	16.327	5.85416	-1.47972	0.178528
AK34_1543	AK34_RS20680	Phage protein	NZ_CP009795.1:1667679-1668162	13.3333	13.4373	0.0112078	0.980157
AK34_1544	AK34_RS20685	Phage protein	NZ_CP009795.1:1668189-1668573	12.3009	10.9952	-0.161893	0.882432
AK34_1545	AK34_RS20690	FIG00464455: hypothetical protein	NZ_CP009795.1:1668632-1670211	1.22241	1.98743	0.70118	0.809132
AK34_1546	AK34_RS20695	Phage protein	NZ_CP009795.1:1668632-1670211	2.9488	2.58278	-0.191206	0.862192
AK34_1547	AK34_RS20700	FIG00643583: hypothetical protein	NZ_CP009795.1:1670278-1670785	4.62492	2.50671	-0.883633	0.524282
AK34_1548	AK34_RS20705	FIG01070919: hypothetical protein	NZ_CP009795.1:1670794-1672246	2.74858	2.16801	-0.342315	0.703381
AK34_1549	AK34_RS20710	hypothetical protein	NZ_CP009795.1:1672417-1672711	3.02214	5.42995	0.845371	0.739267
AK34_1550	AK34_RS20715	Phage protein	NZ_CP009795.1:1672712-1674931	1.39138	2.87945	1.04928	0.444374
AK34_1551	AK34_RS20720	Phage protein	NZ_CP009795.1:1672712-1674931	1.96819	1.44866	-0.442147	0.669439
AK34_1552	AK34_RS20725	Phage terminase, large subunit	NZ_CP009795.1:1674951-1676935	3.03381	2.66906	-0.184799	0.837486
AK34_1553	AK34_RS20730	Phage protein	NZ_CP009795.1:1674951-1676935	3.60701	4.66097	0.369827	0.830691
AK34_1554	AK34_RS20735	FIG00453766: hypothetical protein	NZ_CP009795.1:1676952-1677782	1.97169	4.71604	1.25814	0.305435
AK34_1555	AK34_RS20740	FIG00462308: hypothetical protein	NZ_CP009795.1:1676952-1677782	5.5762	5.45432	-0.0318824	0.705348
AK34_1556	AK34_RS20745	FIG00460407: hypothetical protein	NZ_CP009795.1:1677906-1678664	1.833	1.28413	-0.513417	1
AK34_1557	AK34_RS20750	FIG00454774: hypothetical protein	NZ_CP009795.1:1677906-1678664	0.925683	0.458841	-1.01252	1
AK34_1558	AK34_RS20755	Holliday junction resolvase	NZ_CP009795.1:1678674-1679830	1.96187	1.7594	-0.157147	0.947142
AK34_1559	AK34_RS20760	hypothetical protein	NZ_CP009795.1:1678674-1679830	7.55219	2.51985	-1.58356	0.637454
	AK34_RS20765		NZ_CP009795.1:1678674-1679830	0.523713	0.252673	-1.0515	1
	AK34_RS20770		NZ_CP009795.1:1680034-1681943	1.10524	4.61561	2.06216	0.394833
AK34_1561	AK34_RS20775	Phage protein	NZ_CP009795.1:1680034-1681943	1.1418	1.19299	0.0632736	1
AK34_1562	AK34_RS20780	FIG01218638: hypothetical protein	NZ_CP009795.1:1680034-1681943	1.73779	0.876739	-0.987033	1
	AK34_RS20785		NZ_CP009795.1:1681996-1682644	12.5305	9.29724	-0.430568	0.539035
AK34_1563	AK34_RS20790	FIG00459311: hypothetical protein	NZ_CP009795.1:1682700-1682916	83.2385	57.3062	-0.538559	0.528137
AK34_1564	AK34_RS20795	FIG00463658: hypothetical protein	NZ_CP009795.1:1682918-1683293	20.0858	12.5325	-0.680509	0.425466
AK34_1565	AK34_RS20800	hypothetical protein	NZ_CP009795.1:1683459-1683840	46.8154	41.0367	-0.19007	0.775189
AK34_1566	AK34_RS20805	hypothetical protein	NZ_CP009795.1:1683990-1684236	64.8653	48.2859	-0.425846	0.610983
AK34_1567	AK34_RS20810	GP52 family protein	NZ_CP009795.1:1684322-1684709	50.2021	84.2358	0.746686	0.103325
AK34_1568	AK34_RS20820	hypothetical protein	NZ_CP009795.1:1685716-1686133	1.95993	1.906	-0.0402591	0.948391
AK34_1569	AK34_RS20825	hypothetical protein	NZ_CP009795.1:1686256-1686961	0.840804	3.15476	1.90769	0.303206
partial=true	AK34_RS20830		NZ_CP009795.1:1686994-1687829	0.718161	3.14685	2.13153	0.46606
AK34_1571	AK34_RS20835	Predicted xylanase/chitin deacetylase	NZ_CP009795.1:1686994-1687829	3.82062	2.49141	-0.616845	0.768981
AK34_1572	AK34_RS20840	hypothetical protein	NZ_CP009795.1:1686994-1687829	2.7881	2.764	-0.0125238	1
AK34_1575	AK34_RS20845	FIG00979045: hypothetical protein	NZ_CP009795.1:1688132-1688942	1.18083	1.55328	0.395512	1
AK34_1576	AK34_RS20850	FIG00464084: hypothetical protein	NZ_CP009795.1:1688956-1690156	0.484951	0.766816	0.661042	1
AK34_1577	AK34_RS20855	hypothetical protein	NZ_CP009795.1:1690168-1692567	1.14132	1.54235	0.434422	1
AK34_1578	AK34_RS20860	COG4230: Delta 1-pyrroline-5-carboxylate dehydrogenase	NZ_CP009795.1:1690168-1692567	2.17533	1.63333	-0.413414	0.858886
AK34_1579	AK34_RS20865	hypothetical protein	NZ_CP009795.1:1692588-1694289	3.25652	2.72457	-0.2573	0.739732
AK34_1580	AK34_RS20870	hypothetical protein	NZ_CP009795.1:1694294-1694938	2.79262	0.932934	-1.58177	0.703476
AK34_1581	AK34_RS20875	hypothetical protein	NZ_CP009795.1:1694294-1694938	8.56161	6.36571	-0.427561	0.899654
AK34_1582	AK34_RS20880	hypothetical protein	NZ_CP009795.1:1694939-1695422	0.858234	2.30005	1.42222	0.544816
AK34_1583	AK34_RS20885	hypothetical protein	NZ_CP009795.1:1695561-1695885	1.45146	3.29354	1.18213	0.704518
AK34_1584	AK34_RS20890	hypothetical protein	NZ_CP009795.1:1695917-1696742	2.09899	1.41977	-0.564036	0.689761
AK34_1585	AK34_RS20895	C-5 cytosine-specific DNA methylase family protein	NZ_CP009795.1:1696971-1700012	1.38571	1.56932	0.179508	1
AK34_1586	AK34_RS20900	Putative DNA methyltransferase	NZ_CP009795.1:1696971-1700012	3.36807	1.6968	-0.989105	0.383622
	AK34_RS20905		NZ_CP009795.1:1700030-1700414	17.4611	12.2343	-0.513207	0.562086
AK34_1588	AK34_RS20915	FIG00461516: hypothetical protein	NZ_CP009795.1:1700821-1702138	9.57513	6.43338	-0.573715	0.286207
AK34_1589	AK34_RS20920	hypothetical protein	NZ_CP009795.1:1702244-1702499	80.6963	37.903	-1.09019	0.1254
AK34_1590	AK34_RS20925	FIG00461614: hypothetical protein	NZ_CP009795.1:1702501-1702711	263.387	84.0842	-1.64728	0.0103005
AK34_1591	AK34_RS20930	Bacteriophage protein gp37	NZ_CP009795.1:1702746-1703667	19.1382	10.7048	-0.838194	0.0814251
AK34_1592	AK34_RS20935	hypothetical protein	NZ_CP009795.1:1703669-1704005	318.172	146.464	-1.11926	0.00284066
AK34_1593	AK34_RS20940	FIG01073677: hypothetical protein	NZ_CP009795.1:1704042-1705238	1.44493	2.67985	0.89115	0.688644
AK34_1594	AK34_RS20945	Phage protein	NZ_CP009795.1:1704042-1705238	0.712216	2.55124	1.84081	0.471807
AK34_1596	AK34_RS28825	Putative integrase	NZ_CP009795.1:1705373-1706468	11.146	14.8215	0.411164	0.426258
AK34_1597	AK34_RS20960	tRNA-His	NZ_CP009795.1:1706555-1706631	762974	879866	0.205649	0.793456
AK34_1598	AK34_RS20965	tRNA dihydrouridine synthase A	NZ_CP009795.1:1706690-1707677	52.69	35.6287	-0.564489	0.184789
AK34_1599	AK34_RS20970	FIG00453493: hypothetical protein	NZ_CP009795.1:1707791-1708043	16.1354	16.8577	0.0631717	0.96433
AK34_1600	AK34_RS20975	ABC-type Fe3+ transport system, permease component	NZ_CP009795.1:1708108-1708306	82.2326	29.8467	-1.46214	0.209737
AK34_1601	AK34_RS20980	Organosulfonate utilization protein SsuF	NZ_CP009795.1:1708443-1708659	14.9974	9.06332	-0.726599	0.758361
AK34_1602	AK34_RS20985	Alkanesulfonate ABC transporter ATP-binding protein SsuB	NZ_CP009795.1:1708714-1710483	0.628458	1.01129	0.686303	1
AK34_1603	AK34_RS20990	Alkanesulfonate ABC transporter permease protein SsuC	NZ_CP009795.1:1708714-1710483	0.977187	1.16383	0.252169	1
AK34_1604	AK34_RS20995	Alkanesulfonate monooxygenase (EC 1.14.14.5)	NZ_CP009795.1:1710499-1711657	0.680566	0.491817	-0.468613	1
AK34_1605	AK34_RS21000	FIG00453882: hypothetical protein	NZ_CP009795.1:1711996-1712425	19.6048	16.0257	-0.29082	0.71741
AK34_1606	AK34_RS21005	Enoyl-CoA hydratase (EC 4.2.1.17)	NZ_CP009795.1:1712516-1713665	18.8912	12.3614	-0.61187	0.183613
AK34_1607	AK34_RS21010	Ethidium bromide-methyl viologen resistance protein EmrE	NZ_CP009795.1:1713696-1714035	49.0409	46.9761	-0.0620589	0.930741
AK34_1608	AK34_RS21015	Uncharacterized conserved protein	NZ_CP009795.1:1714038-1714536	41.0921	35.3994	-0.215137	0.710693
AK34_1609	AK34_RS21020	tRNA-Met	NZ_CP009795.1:1714735-1714812	1950000	2880000	0.558052	0.551356
AK34_1610	AK34_RS21025	ADP-ribose pyrophosphatase	NZ_CP009795.1:1714973-1715519	27.3293	28.2672	0.0486781	0.938674
AK34_1611	AK34_RS21030	Leucyl/phenylalanyl-tRNA--protein transferase (EC 2.3.2.6)	NZ_CP009795.1:1715529-1716294	24.9653	31.1547	0.319526	0.526518
AK34_1612	AK34_RS21035	Arginyl-tRNA--protein transferase (EC 2.3.2.8)	NZ_CP009795.1:1716327-1717158	20.2252	16.7201	-0.274574	0.620264
AK34_1613	AK34_RS21040	Dihydroorotate dehydrogenase (quinone) (EC 1.3.5.2)	NZ_CP009795.1:1717278-1718316	20.3561	18.4574	-0.141262	0.806593
AK34_1614	AK34_RS21045	Cystine-binding periplasmic protein precursor	NZ_CP009795.1:1718418-1719213	40.912	30.0321	-0.446018	0.342409
pseudo=true	AK34_RS21050		NZ_CP009795.1:1719334-1720028	22.5113	12.2706	-0.875441	0.0862922
AK34_1616	AK34_RS21055	Putative oxidoreductase	NZ_CP009795.1:1720086-1721073	13.6595	10.8471	-0.3326	0.549329
AK34_1617	AK34_RS21060	Transcriptional regulator, GntR family	NZ_CP009795.1:1721186-1721903	17.6488	15.8336	-0.156578	0.806593
AK34_1618	AK34_RS21065	Ribose 5-phosphate isomerase A (EC 5.3.1.6)	NZ_CP009795.1:1722184-1722877	34.8939	26.7249	-0.38479	0.443737
AK34_1619	AK34_RS21070	N-acetylmuramoyl-L-alanine amidase (EC 3.5.1.28) @ 1,6-anhydro-N-acetylmuramyl-L-alanine amidase	NZ_CP009795.1:1722968-1723826	14.3014	8.8389	-0.694213	0.197162
AK34_1620	AK34_RS21075	23S rRNA (guanosine(2251)-2'-O)-methyltransferase (EC 2.1.1.185)	NZ_CP009795.1:1723909-1724653	21.6775	15.713	-0.464244	0.382752
AK34_1621	AK34_RS21080	3'-to-5' exoribonuclease RNase R	NZ_CP009795.1:1724794-1727254	37.378	30.0663	-0.31404	0.51416
AK34_1622	AK34_RS21085	tRNA-Leu	NZ_CP009795.1:1727502-1727589	266124	578598	1.12046	0.0527258
AK34_1623	AK34_RS21090	tRNA-Leu	NZ_CP009795.1:1727876-1727963	266992	578886	1.11648	0.0505419
AK34_1624	AK34_RS21095	ABC-type nitrate/sulfonate/bicarbonate transport systems, periplasmic components	NZ_CP009795.1:1728191-1729181	6.60332	9.68691	0.552845	0.37103
AK34_1625	AK34_RS21100	tRNA-Leu	NZ_CP009795.1:1729307-1729394	278764	577619	1.05108	0.0712876
AK34_1626	AK34_RS21105	Transcriptional regulator/sugar kinase	NZ_CP009795.1:1729849-1732640	1.81737	8.00338	2.13876	0.0252076
AK34_1627	AK34_RS21110	ABC-type sugar transport system, ATP-binding protein (EC 3.6.3.17)	NZ_CP009795.1:1729849-1732640	3.79477	12.7186	1.74486	0.00284066
AK34_1628	AK34_RS21115	ABC-type sugar transport system, permease protein	NZ_CP009795.1:1732678-1733716	2.48785	10.1864	2.03368	0.00848895
AK34_1629	AK34_RS21120	Ribose ABC transport system, periplasmic ribose-binding protein RbsB (TC 3.A.1.2.1)	NZ_CP009795.1:1733802-1734747	3.38832	13.4203	1.98577	0.00612201
AK34_1630	AK34_RS21125	Fructokinase (EC 2.7.1.4)	NZ_CP009795.1:1734866-1735814	2.48306	6.97516	1.49011	0.0596962
AK34_1631	AK34_RS21130	Sulfate permease and related transporters (MFS superfamily)	NZ_CP009795.1:1735836-1737546	2.25335	2.47914	0.137763	0.875851
AK34_1632	AK34_RS21135	FIG00454203: hypothetical protein	NZ_CP009795.1:1737569-1738196	4.08582	6.96048	0.768563	0.404794
AK34_1633	AK34_RS21140	N-acetyltransferase, GCN5-family	NZ_CP009795.1:1738316-1738859	15.4456	7.80059	-0.985542	0.159993
AK34_1634	AK34_RS21145	Permeases of the major facilitator superfamily	NZ_CP009795.1:1739138-1740359	1.48428	2.62351	0.821734	0.401983
AK34_1635	AK34_RS21150		NZ_CP009795.1:1740575-1741403	1.34008	1.31725	-0.024789	1
AK34_1636	AK34_RS21155	Long-chain-fatty-acid--CoA ligase (EC 6.2.1.3)	NZ_CP009795.1:1741900-1743658	1.76554	1.63867	-0.107587	0.915767
AK34_1637	AK34_RS21160	Superfamily I DNA and RNA helicases	NZ_CP009795.1:1743687-1744602	4.72999	7.75475	0.713243	0.314763
AK34_1638	AK34_RS21165	Putative signal peptide protein	NZ_CP009795.1:1744629-1744914	0.673598	11.7351	4.1228	0.46606
AK34_1639	AK34_RS21170	RNA-binding protein Hfq / domain of unknown function	NZ_CP009795.1:1745205-1745733	77.1526	54.3593	-0.505188	0.262571
AK34_1640	AK34_RS21175	putative lipoprotein	NZ_CP009795.1:1745841-1746552	35.342	20.5025	-0.78558	0.0703229
AK34_1641	AK34_RS21180	Response regulator containing CheY-like receiver, AAA-type ATPase, and DNA-binding domains	NZ_CP009795.1:1746606-1747998	7.08987	4.71368	-0.588904	0.316763
	AK34_RS21185		NZ_CP009795.1:1748105-1748660	25.2675	13.7034	-0.882746	0.104571
AK34_1643	AK34_RS21190	FIG00452862: hypothetical protein	NZ_CP009795.1:1750147-1750468	18.8793	11.6063	-0.701889	0.496395
AK34_1644	AK34_RS21195	Flp pilus assembly protein TadD, contains TPR repeats	NZ_CP009795.1:1750488-1751331	8.47824	5.62839	-0.591044	0.395261
AK34_1645	AK34_RS21200	Type II/IV secretion system protein TadC, associated with Flp pilus assembly	NZ_CP009795.1:1751349-1752351	9.51905	7.02174	-0.43899	0.468028
AK34_1646	AK34_RS21205	Flp pilus assembly protein TadB	NZ_CP009795.1:1752355-1754720	10.199	8.31893	-0.293963	0.762973
AK34_1647	AK34_RS21210	Type II/IV secretion system ATP hydrolase TadA/VirB11/CpaF, TadA subfamily	NZ_CP009795.1:1752355-1754720	12.1825	7.4216	-0.715004	0.24335
AK34_1648	AK34_RS21215	Type II/IV secretion system ATPase TadZ/CpaE, associated with Flp pilus assembly	NZ_CP009795.1:1754723-1755998	11.3511	13.34	0.232926	0.671225
AK34_1649	AK34_RS21220	Type II/IV secretion system secretin RcpA/CpaC, associated with Flp pilus assembly	NZ_CP009795.1:1756058-1757390	24.2717	15.477	-0.649148	0.130752
AK34_1650	AK34_RS21225	Flp pilus assembly protein RcpC/CpaB	NZ_CP009795.1:1757454-1758381	9.71899	7.76221	-0.324339	0.615403
AK34_1651	AK34_RS21230	Flp pilus assembly protein TadG	NZ_CP009795.1:1758492-1759430	26.3781	24.1746	-0.12585	0.89355
AK34_1652	AK34_RS21235	Probable prepilin peptidase transmembrane protein	NZ_CP009795.1:1758492-1759430	35.0053	22.6698	-0.626797	0.329582
AK34_1653	AK34_RS21240	Flp pilus assembly protein, pilin Flp	NZ_CP009795.1:1759533-1759758	384.065	289.621	-0.407184	0.411347
AK34_1654	AK34_RS21245	PE-PGRS family protein	NZ_CP009795.1:1760420-1761938	0.672896	0.671672	-0.00262609	1
AK34_1655	AK34_RS21250	PE-PGRS family protein	NZ_CP009795.1:1761978-1763319	0.159371	0.515412	1.69334	1
AK34_1656	AK34_RS21255	Probable activation/secretion signal peptide protein	NZ_CP009795.1:1763459-1765145	2.28477	1.47227	-0.634004	0.448774
AK34_1657	AK34_RS21260	Uncharacterized protein conserved in bacteria	NZ_CP009795.1:1765324-1765786	7.53586	2.48487	-1.6006	0.249389
AK34_1658	AK34_RS21265	Mobile element protein	NZ_CP009795.1:1765887-1766298	15.0502	15.4725	0.0399207	0.962322
AK34_1659	AK34_RS21270	ATPase	NZ_CP009795.1:1766441-1767539	12.5016	11.0321	-0.18041	0.771152
AK34_1660	AK34_RS21275	Dihydrolipoamide dehydrogenase of 2-oxoglutarate dehydrogenase (EC 1.8.1.4)	NZ_CP009795.1:1767637-1769068	103.817	118.478	0.190579	0.739267
AK34_1661	AK34_RS21280	Dihydrolipoamide succinyltransferase component (E2) of 2-oxoglutarate dehydrogenase complex (EC 2.3.1.61)	NZ_CP009795.1:1769151-1770429	65.126	69.5495	0.0948067	0.8712
AK34_1662	AK34_RS21285	2-oxoglutarate dehydrogenase E1 component (EC 1.2.4.2)	NZ_CP009795.1:1770564-1773429	64.3976	73.4785	0.190314	0.74461
AK34_1663	AK34_RS21290	GTP-binding protein TypA/BipA	NZ_CP009795.1:1773747-1775574	64.8819	50.956	-0.348562	0.474925
AK34_1664	AK34_RS21295	Transcriptional regulator, MarR family	NZ_CP009795.1:1775920-1776415	11.5801	33.0316	1.51221	0.0140394
AK34_1665	AK34_RS21300	Outer membrane component of tripartite multidrug resistance system	NZ_CP009795.1:1776499-1778002	7.73581	10.9634	0.503064	0.324962
AK34_1666	AK34_RS21305	Membrane fusion component of tripartite multidrug resistance system	NZ_CP009795.1:1778054-1779272	8.27209	13.0901	0.662156	0.182301
AK34_1667	AK34_RS21310	Inner membrane component of tripartite multidrug resistance system	NZ_CP009795.1:1779299-1780859	11.084	12.8493	0.213217	0.692217
AK34_1668	AK34_RS21315	tRNA pseudouridine synthase B (EC 5.4.99.25)	NZ_CP009795.1:1780946-1781879	9.41316	12.4133	0.399141	0.488084
AK34_1669	AK34_RS21320	Ribosome-binding factor A	NZ_CP009795.1:1781892-1782291	108.278	74.5575	-0.538318	0.256185
AK34_1670	AK34_RS21325	Translation initiation factor 2	NZ_CP009795.1:1782404-1785314	38.757	44.2173	0.190156	0.73712
AK34_1671	AK34_RS21330	Transcription termination protein NusA	NZ_CP009795.1:1785405-1787339	100.91	114.424	0.18132	0.8057
AK34_1672	AK34_RS21335	Bacterial ribosome SSU maturation protein RimP	NZ_CP009795.1:1785405-1787339	202.988	286.676	0.498026	0.622226
AK34_1673	AK34_RS21340	Ribosomal large subunit pseudouridine synthase B (EC 5.4.99.22)	NZ_CP009795.1:1787795-1789466	16.8561	25.6635	0.606447	0.140987
AK34_1674	AK34_RS21345	Segregation and condensation protein B	NZ_CP009795.1:1789526-1790573	96.0351	111.997	0.221826	0.680737
AK34_1675	AK34_RS21350	Aminotransferase, class I and II	NZ_CP009795.1:1790845-1792048	4.41317	4.73251	0.10079	0.903372
AK34_1676	AK34_RS21355	LysR family transcriptional regulator YfeR	NZ_CP009795.1:1792111-1793014	3.65607	7.5053	1.03762	0.14223
AK34_1677	AK34_RS21360	Mobile element protein	NZ_CP009795.1:1793447-1793849	2.97097	25.3097	3.09068	0.0623712
AK34_1678	AK34_RS21365	FIG00453881: hypothetical protein	NZ_CP009795.1:1794059-1794311	18.7694	36.3565	0.953829	0.37524
AK34_1679	AK34_RS21370	FIG00454649: hypothetical protein	NZ_CP009795.1:1794507-1794825	77.5253	117.887	0.604669	0.219299
AK34_1680	AK34_RS21375	Putative transmembrane lipoprotein	NZ_CP009795.1:1794983-1795700	32.2017	28.7673	-0.162709	0.776535
AK34_1681	AK34_RS21380	FIG00453023: hypothetical protein	NZ_CP009795.1:1795919-1796195	287.704	336.084	0.224236	0.651269
AK34_1682	AK34_RS21385	DNA-binding protein H-NS	NZ_CP009795.1:1796329-1796587	103.412	91.659	-0.174048	0.804377
AK34_1683	AK34_RS21390	FIG00453297: hypothetical protein	NZ_CP009795.1:1796624-1796915	33.9178	52.9676	0.64307	0.379302
AK34_1684	AK34_RS21395	putative lipoprotein	NZ_CP009795.1:1797440-1798652	45.4712	42.8557	-0.0854664	0.875851
AK34_1685	AK34_RS21400	tRNA-Pro	NZ_CP009795.1:1798792-1798869	6050000	12800000	1.07704	0.370059
AK34_1686	AK34_RS21405	FIG00454129: hypothetical protein	NZ_CP009795.1:1799241-1801452	3.79439	3.09528	-0.293799	0.642272
AK34_1687	AK34_RS21410	Transcriptional regulator, MerR family	NZ_CP009795.1:1801530-1801944	28.2586	51.7147	0.871881	0.0836421
AK34_1688	AK34_RS21415	Integration host factor alpha subunit	NZ_CP009795.1:1802005-1802392	69.2939	95.734	0.466304	0.342409
AK34_1689	AK34_RS21420	Phenylalanyl-tRNA synthetase beta chain (EC 6.1.1.20)	NZ_CP009795.1:1802465-1804895	16.7644	26.8306	0.67848	0.0840389
AK34_1690	AK34_RS21425	Phenylalanyl-tRNA synthetase alpha chain (EC 6.1.1.20)	NZ_CP009795.1:1804976-1805990	24.2613	38.4303	0.663588	0.105039
AK34_1691	AK34_RS21430	LSU ribosomal protein L20p	NZ_CP009795.1:1806219-1806579	243.31	234.593	-0.052636	0.92376
AK34_1692	AK34_RS21435	LSU ribosomal protein L35p	NZ_CP009795.1:1806609-1806807	870.236	619.352	-0.490648	0.291437
AK34_1693	AK34_RS21440	Translation initiation factor 3	NZ_CP009795.1:1806993-1807464	382.793	1020.7	1.41493	0.0011756
AK34_1694	AK34_RS21445	Threonyl-tRNA synthetase (EC 6.1.1.3)	NZ_CP009795.1:1807567-1809475	47.0217	49.5878	0.0766572	0.893116
AK34_1695	AK34_RS21450	tRNA-Val	NZ_CP009795.1:1809746-1809823	3440000	6010000	0.805084	0.479033
AK34_1696	AK34_RS21455	Inactive (p)ppGpp 3'-pyrophosphohydrolase domain / GTP pyrophosphokinase (EC 2.7.6.5), (p)ppGpp synthetase I	NZ_CP009795.1:1809919-1812154	18.8156	12.9825	-0.535359	0.212566
AK34_1697	AK34_RS21460	RidA/YER057c/UK114 superfamily, group 2, YoaB-like protein	NZ_CP009795.1:1812193-1812547	55.1813	59.231	0.102172	0.876257
AK34_1698	AK34_RS21465	Putative hydrolase	NZ_CP009795.1:1812627-1813524	7.13546	7.56537	0.0844046	0.916878
AK34_1700	AK34_RS21470	Oxidoreductase (flavoprotein)	NZ_CP009795.1:1814221-1815415	8.73083	15.8417	0.859534	0.0601382
AK34_1701	AK34_RS21475	FIG00457144: hypothetical protein	NZ_CP009795.1:1815447-1815864	10.2225	22.9607	1.16742	0.115435
AK34_1702	AK34_RS21480	Succinyl-CoA:3-ketoacid-coenzyme A transferase subunit B (EC 2.8.3.5)	NZ_CP009795.1:1815939-1816581	127.263	39.5761	-1.68512	0.0011756
AK34_1703	AK34_RS21485	Succinyl-CoA:3-ketoacid-coenzyme A transferase subunit A (EC 2.8.3.5)	NZ_CP009795.1:1816582-1817287	135.764	36.2788	-1.9039	0.0011756
AK34_1704	AK34_RS21490	DNA-binding HTH domain-containing proteins	NZ_CP009795.1:1817507-1818053	58.0811	49.402	-0.233498	0.64968
AK34_1705	AK34_RS21495	4-hydroxybenzoyl-CoA thioesterase	NZ_CP009795.1:1818150-1818582	28.6493	32.6882	0.190269	0.783529
AK34_1706	AK34_RS21500	Gluconate 5-dehydrogenase (EC 1.1.1.69)	NZ_CP009795.1:1818614-1819391	27.1676	31.3479	0.206483	0.700981
AK34_1707	AK34_RS21505	Electron transfer flavoprotein-ubiquinone oxidoreductase (EC 1.5.5.1)	NZ_CP009795.1:1819570-1821244	12.5498	18.4932	0.559329	0.206185
AK34_1708	AK34_RS21510	Hypothetical protein Atu5398	NZ_CP009795.1:1821331-1822279	3.34494	5.38298	0.686426	0.383803
AK34_1709	AK34_RS21515	Permeases of the major facilitator superfamily	NZ_CP009795.1:1822319-1823639	0.487082	2.21621	2.18586	0.18423
AK34_1710	AK34_RS21520	Ribokinase (EC 2.7.1.15)	NZ_CP009795.1:1823698-1824625	0.406803	3.01074	2.88772	0.234831
AK34_1711	AK34_RS21525	Transcriptional regulator, LacI family	NZ_CP009795.1:1824866-1825934	11.7367	11.7959	0.00725711	0.987449
AK34_1712	AK34_RS21530	Chorismate synthase (EC 4.2.3.5)	NZ_CP009795.1:1826013-1827114	22.9756	23.0348	0.00371429	0.992666
AK34_1713	AK34_RS21535	Lysophospholipid transporter LplT / 2-acylglycerophosphoethanolamine acyltransferase (EC 2.3.1.40) / Acyl-[acyl-carrier-protein] synthetase (EC 6.2.1.20)	NZ_CP009795.1:1827388-1829323	8.11924	10.3624	0.351935	0.473897
AK34_1714	AK34_RS21540	CBS domain protein	NZ_CP009795.1:1829465-1829927	77.7428	128.435	0.724257	0.0747794
AK34_1715	AK34_RS21545	Predicted membrane protein	NZ_CP009795.1:1830086-1830404	41.3007	35.6756	-0.21123	0.789907
AK34_1716	AK34_RS21550	Inner membrane protein YihY, formerly thought to be RNase BN	NZ_CP009795.1:1830422-1831754	15.2257	7.69995	-0.983588	0.0215173
AK34_1717	AK34_RS21555	Flavoprotein WrbA	NZ_CP009795.1:1831884-1832885	12.5211	13.9828	0.159296	0.853562
AK34_1718	AK34_RS21560	Putative transmembrane protein	NZ_CP009795.1:1831884-1832885	10.9399	13.5389	0.307509	0.823273
AK34_1719	AK34_RS21565	D-2-hydroxyglutarate dehydrogenase (EC 1.1.99.2)	NZ_CP009795.1:1832911-1834333	16.3297	11.5521	-0.49934	0.299969
AK34_1720	AK34_RS21570	Ser/Thr protein phosphatase family protein	NZ_CP009795.1:1834356-1835187	19.2387	18.8936	-0.0261103	0.964217
AK34_1722	AK34_RS21575	Transcriptional regulator, LysR family	NZ_CP009795.1:1835527-1836469	9.24718	9.8259	0.0875753	0.904732
AK34_1723	AK34_RS21580	Fusaric acid resistance protein FusA	NZ_CP009795.1:1836687-1838232	3.60038	4.31838	0.262341	0.710705
AK34_1724	AK34_RS21585	Fusaric acid resistance protein FusB / Fusaric acid resistance protein FusC	NZ_CP009795.1:1838247-1840649	3.97021	3.37447	-0.234556	0.735334
AK34_1725	AK34_RS21590	Fusaric acid resistance protein FusD	NZ_CP009795.1:1838247-1840649	21.4917	27.1315	0.336194	0.905278
AK34_1726	AK34_RS21595	Fusaric acid resistance protein FusE	NZ_CP009795.1:1840661-1841537	11.4195	9.84591	-0.213907	0.747642
AK34_1727	AK34_RS21600	Methyl-accepting chemotaxis protein	NZ_CP009795.1:1841552-1843226	2.34953	6.11423	1.3798	0.0215173
AK34_1728	AK34_RS21605	Fosmidomycin resistance protein	NZ_CP009795.1:1843620-1844862	9.74712	9.00289	-0.114588	0.860457
AK34_1729	AK34_RS21610	5'-methylthioadenosine nucleosidase (EC 3.2.2.16) @ S-adenosylhomocysteine nucleosidase (EC 3.2.2.9)	NZ_CP009795.1:1844940-1848095	15.9531	12.0284	-0.407396	0.767891
AK34_1730	AK34_RS21615	ATP-dependent DNA helicase UvrD/PcrA	NZ_CP009795.1:1844940-1848095	20.1715	14.4463	-0.48162	0.336048
AK34_1731	AK34_RS21620	Valyl-tRNA synthetase (EC 6.1.1.9)	NZ_CP009795.1:1848307-1851172	51.9568	33.882	-0.616793	0.169429
AK34_1732	AK34_RS21625	UTP--glucose-1-phosphate uridylyltransferase (EC 2.7.7.9)	NZ_CP009795.1:1851259-1852144	59.893	38.3427	-0.643436	0.110322
AK34_1733	AK34_RS21630	Probable lipoprotein transmembrane precursor	NZ_CP009795.1:1852207-1852822	14.8085	18.8348	0.34697	0.576602
AK34_1734	AK34_RS21635	Signal transduction histidine kinase	NZ_CP009795.1:1852859-1855247	33.6153	39.1223	0.218872	0.682811
AK34_1735	AK34_RS21640	Uncharacterized protein conserved in bacteria	NZ_CP009795.1:1855257-1857317	16.7727	17.963	0.0989087	0.896794
AK34_1736	AK34_RS21645	DNA-binding response regulator	NZ_CP009795.1:1855257-1857317	38.0715	33.9751	-0.164235	0.832975
AK34_1737	AK34_RS21650	ATP-dependent Zn proteases	NZ_CP009795.1:1857577-1857991	27.5459	26.12	-0.0766823	0.922991
AK34_1738	AK34_RS21655	Molybdopterin biosynthesis MoeB protein	NZ_CP009795.1:1858212-1858440	147.531	70.0374	-1.07482	0.0862922
AK34_1739	AK34_RS21660	Transcriptional regulator, LysR family	NZ_CP009795.1:1858558-1859494	1.62747	3.37353	1.05163	0.326578
AK34_1740	AK34_RS21665	Methylmalonate-semialdehyde dehydrogenase (EC 1.2.1.27)	NZ_CP009795.1:1859606-1861127	2.31186	5.69896	1.30165	0.042496
AK34_1741	AK34_RS21670	Predicted transcriptional regulator of the myo-inositol catabolic operon	NZ_CP009795.1:1861184-1862072	4.71613	6.63458	0.492401	0.511737
AK34_1742	AK34_RS21675	Myo-inositol 2-dehydrogenase (EC 1.1.1.18)	NZ_CP009795.1:1862356-1863529	221.807	378.896	0.772494	0.159312
AK34_1743	AK34_RS21680	Inosose dehydratase (EC 4.2.1.44)	NZ_CP009795.1:1863635-1864562	0.500417	1.05282	1.07306	1
AK34_1744	AK34_RS21685	Myo-inositol 2-dehydrogenase 1 (EC 1.1.1.18)	NZ_CP009795.1:1864614-1865628	3.13887	1.4492	-1.11499	0.289284
AK34_1745	AK34_RS21690	Glyceraldehyde-3-phosphate ketol-isomerase (EC 5.3.1.1)	NZ_CP009795.1:1865684-1866599	0.339215	0.913574	1.42932	1
AK34_1746	AK34_RS21695	Inositol transport system permease protein	NZ_CP009795.1:1866641-1867667	0.871797	1.71725	0.978033	0.490522
AK34_1747	AK34_RS21700	Inositol transport system ATP-binding protein	NZ_CP009795.1:1867694-1869251	1.88225	2.18082	0.212414	0.830619
AK34_1748	AK34_RS21705	Inositol transport system sugar-binding protein	NZ_CP009795.1:1869319-1870246	1.24083	4.40091	1.82649	0.116901
AK34_1749	AK34_RS21710	5-keto-2-deoxygluconokinase (EC 2.7.1.92) / uncharacterized domain	NZ_CP009795.1:1870549-1872505	0.742345	0.945194	0.34852	1
AK34_1750	AK34_RS21715	Epi-inositol hydrolase (EC 3.7.1.-)	NZ_CP009795.1:1872549-1874433	0.706528	1.37235	0.957834	1
AK34_1751	AK34_RS21720	Inosose dehydratase (EC 4.2.1.44)	NZ_CP009795.1:1874491-1875421	2.76301	1.95645	-0.498006	0.658566
AK34_1752	AK34_RS21725	5-deoxy-glucuronate isomerase (EC 5.3.1.-)	NZ_CP009795.1:1875479-1876298	2.13135	3.16105	0.568637	0.612443
AK34_1753	AK34_RS21730	FIG00454841: hypothetical protein	NZ_CP009795.1:1876371-1876866	5.2251	13.0826	1.32412	0.143894
AK34_1754	AK34_RS21735	3-oxoacyl-[acyl-carrier protein] reductase (EC 1.1.1.100)	NZ_CP009795.1:1876913-1877660	6.44695	7.88956	0.291328	0.720715
AK34_1755	AK34_RS21740	Branched-chain amino acid transport ATP-binding protein LivF (TC 3.A.1.4.1)	NZ_CP009795.1:1877822-1881439	2.83864	7.44632	1.39133	0.431541
AK34_1756	AK34_RS21745	Putative branched-chain amino acid ABC transporter, ATP-binding protein	NZ_CP009795.1:1877822-1881439	1.96075	1.39318	-0.493021	0.862424
AK34_1757	AK34_RS21750	Branched-chain amino acid transport system permease protein LivM (TC 3.A.1.4.1)	NZ_CP009795.1:1877822-1881439	2.92544	1.65725	-0.819862	0.532426
AK34_1758	AK34_RS21755	High-affinity branched-chain amino acid transport system permease protein LivH (TC 3.A.1.4.1)	NZ_CP009795.1:1877822-1881439	4.94461	6.60768	0.418286	0.67732
AK34_1759	AK34_RS21760	putative 4-hydroxybenzoyl-CoA thioesterase	NZ_CP009795.1:1881453-1881891	11.7775	10.2799	-0.196202	0.855545
AK34_1760	AK34_RS21765	Nudix hydrolase family protein	NZ_CP009795.1:1882039-1882576	14.1222	8.41829	-0.746366	0.318644
AK34_1761	AK34_RS21770	Permeases of the major facilitator superfamily	NZ_CP009795.1:1882696-1883932	0.585111	0.341847	-0.775359	1
AK34_1762	AK34_RS21775	Transcriptional regulator, LysR family	NZ_CP009795.1:1884056-1884971	3.32986	3.4615	0.0559385	0.955984
AK34_1763	AK34_RS21780	Alanyl-tRNA synthetase (EC 6.1.1.7)	NZ_CP009795.1:1885171-1887799	54.3751	34.335	-0.663266	0.122676
AK34_1765	AK34_RS21785	hypothetical protein	NZ_CP009795.1:1888009-1888656	24.1836	7.91248	-1.61183	0.509899
AK34_1766	AK34_RS21790	hypothetical protein	NZ_CP009795.1:1888009-1888656	1.4404	3.75711	1.38316	0.573773
AK34_1767	AK34_RS21795	FIG01212935: hypothetical protein	NZ_CP009795.1:1889027-1890248	8.76757	9.97767	0.186526	0.760105
AK34_1768	AK34_RS21800	Uncharacterized protein PA0446	NZ_CP009795.1:1890281-1890818	17.3863	20.5529	0.241395	0.717851
AK34_1769	AK34_RS21805	FIG00458963: hypothetical protein	NZ_CP009795.1:1890859-1891288	49.2583	38.7736	-0.345291	0.532294
AK34_1770	AK34_RS21810	hypothetical protein	NZ_CP009795.1:1891499-1892054	24.2626	19.2241	-0.335821	0.578065
AK34_1772	AK34_RS21815	Predicted esterase of the alpha/beta hydrolase fold	NZ_CP009795.1:1892207-1892417	218.373	131.208	-0.734939	0.214024
AK34_1773	AK34_RS21820	Glutaminyl-tRNA synthetase (EC 6.1.1.18)	NZ_CP009795.1:1892670-1894380	84.1253	47.0787	-0.837466	0.0438828
AK34_1774	AK34_RS21825	NTP pyrophosphohydrolases including oxidative damage repair enzymes	NZ_CP009795.1:1894506-1894977	9.32916	11.1695	0.259751	0.792661
AK34_1775	AK34_RS21830	Surface antigen	NZ_CP009795.1:1894988-1895375	33.994	17.6896	-0.942377	0.156489
AK34_1776	AK34_RS21835	Cytochrome c peroxidase (EC 1.11.1.5)	NZ_CP009795.1:1895482-1896868	1.85341	0.750521	-1.30421	0.275852
AK34_1777	AK34_RS21840	Acid phosphatase (EC 3.1.3.2)	NZ_CP009795.1:1897092-1898679	1.54634	0.854838	-0.855135	1
AK34_1778	AK34_RS21845	FIG022068: Hypothetical protein	NZ_CP009795.1:1898764-1900180	2.91748	3.3971	0.21958	0.804377
AK34_1779	AK34_RS21850	DUF1275 domain-containing protein	NZ_CP009795.1:1900233-1901843	1.0857	0.947298	-0.196738	1
AK34_1780	AK34_RS21855	FIG024738: Hypothetical protein	NZ_CP009795.1:1900233-1901843	2.56623	1.96909	-0.382119	0.762645
AK34_1781	AK34_RS21860	FIG027115: Membrane protein	NZ_CP009795.1:1901862-1902321	1.84722	0.917463	-1.00963	0.66766
AK34_1782	AK34_RS21865	Exoenzymes regulatory protein AepA precursor	NZ_CP009795.1:1902322-1904218	0.701527	0.838839	0.257894	1
AK34_1783	AK34_RS21870	FIG026426: Hypothetical protein	NZ_CP009795.1:1904237-1904405	0	6.77259	Not Determined	Not Determined
AK34_1784	AK34_RS21875	FIG022886: Transcriptional regulator, LysR family	NZ_CP009795.1:1904506-1905430	4.28316	3.70071	-0.210873	0.830619
AK34_1785	AK34_RS21880	FIG002283: Isochorismatase family protein	NZ_CP009795.1:1905509-1906196	2.22684	5.99804	1.42949	0.177972
AK34_1786	AK34_RS21885	FIG026426: Hypothetical protein	NZ_CP009795.1:1906469-1906730	6.7952	6.6588	-0.0292538	0.949565
AK34_1787	AK34_RS21890	Na+/H+ antiporter	NZ_CP009795.1:1906743-1908324	2.5956	2.26531	-0.196361	0.832449
AK34_1788	AK34_RS21895	Predicted redox protein, regulator of disulfide bond formation	NZ_CP009795.1:1908375-1908768	1.88863	4.30216	1.18772	0.546325
AK34_1789	AK34_RS21900	Pirin-related protein	NZ_CP009795.1:1908799-1909684	3.74139	3.38039	-0.146386	0.89122
AK34_1790	AK34_RS21905	FIG00453699: hypothetical protein	NZ_CP009795.1:1909733-1911475	21.0875	20.9356	-0.0104289	0.96433
AK34_1791	AK34_RS21910	FIG002337: predicted inner membrane protein	NZ_CP009795.1:1909733-1911475	5.01493	7.05583	0.492588	0.385744
AK34_1792	AK34_RS21915	Cellulose synthase catalytic subunit [UDP-forming] (EC 2.4.1.12)	NZ_CP009795.1:1911499-1917019	4.91965	5.95245	0.274927	0.708071
AK34_1793	AK34_RS21920	Cellulose synthase, putative	NZ_CP009795.1:1911499-1917019	2.90446	4.32366	0.573986	0.745012
AK34_1794	AK34_RS21925	FIG00453154: hypothetical protein	NZ_CP009795.1:1911499-1917019	6.72973	19.7034	1.54983	0.753692
AK34_1795	AK34_RS21930	FIG005274: hypothetical protein	NZ_CP009795.1:1911499-1917019	2.12993	3.71259	0.801619	0.509899
AK34_1796	AK34_RS21935	Cellulose synthase operon protein C	NZ_CP009795.1:1917028-1922148	2.88412	4.67564	0.697035	0.265674
AK34_1797	AK34_RS21940	Endoglucanase precursor (EC 3.2.1.4)	NZ_CP009795.1:1917028-1922148	5.45284	9.92309	0.863783	0.330799
AK34_1798	AK34_RS21945	Cyclic di-GMP binding protein precursor	NZ_CP009795.1:1922151-1924464	4.21693	8.77907	1.05787	0.015533
	AK34_RS21950		NZ_CP009795.1:1924949-1925165	3.07477	39.2608	3.67454	0.45786
AK34_1799	AK34_RS21955	CDP-diacylglycerol--glycerol-3-phosphate 3-phosphatidyltransferase (EC 2.7.8.5)	NZ_CP009795.1:1925203-1925809	21.9023	20.703	-0.081245	0.906991
AK34_1800	AK34_RS21960	Acyl-CoA:1-acyl-sn-glycerol-3-phosphate acyltransferase (EC 2.3.1.51)	NZ_CP009795.1:1926256-1926889	7.62072	16.5745	1.12096	0.0804975
AK34_1801	AK34_RS21965	Phosphatidate cytidylyltransferase (EC 2.7.7.41)	NZ_CP009795.1:1926924-1927854	11.8606	23.719	0.999862	0.02041
AK34_1802	AK34_RS21970	Methyl-accepting chemotaxis protein	NZ_CP009795.1:1927941-1929771	1.18066	5.98932	2.3428	0.00350144
AK34_1803	AK34_RS21975	Small uncharacterized protein Bpro_4170	NZ_CP009795.1:1929922-1931592	0.531275	2.06461	1.95834	0.738694
AK34_1804	AK34_RS21980	Protein of unknown function DUF1446	NZ_CP009795.1:1929922-1931592	0.771664	1.12541	0.544405	1
AK34_1805	AK34_RS21985	Citrate/H+ symporter of CitMHS family	NZ_CP009795.1:1931632-1932931	2.65532	1.98374	-0.420664	0.6448
AK34_1806	AK34_RS21990	LysR family transcriptional regulator clustered with dicarboxylate transport	NZ_CP009795.1:1933030-1933927	5.71157	5.34831	-0.0948028	0.916878
AK34_1807	AK34_RS21995	Outer membrane protein (porin)	NZ_CP009795.1:1934390-1935925	2.50005	1.97446	-0.340501	0.791246
	AK34_RS22000		NZ_CP009795.1:1934390-1935925	11.2359	4.41593	-1.34732	0.373249
AK34_1808	AK34_RS22005	Soluble lytic murein transglycosylase and related regulatory proteins (some contain LysM/invasin domains)	NZ_CP009795.1:1936012-1937203	14.1277	11.3157	-0.320209	0.544816
AK34_1809	AK34_RS22010	FIG00454292: hypothetical protein	NZ_CP009795.1:1937305-1937635	29.6313	24.4472	-0.277457	0.739267
AK34_1810	AK34_RS22015	Outer membrane protein V	NZ_CP009795.1:1937852-1938599	1.8714	3.12915	0.741652	0.528845
AK34_1811	AK34_RS22020	Response regulators consisting of a CheY-like receiver domain and a winged-helix DNA-binding domain	NZ_CP009795.1:1938845-1939571	11.5643	6.07254	-0.929307	0.158598
AK34_1812	AK34_RS22025	Signal transduction histidine kinase	NZ_CP009795.1:1939571-1940942	7.04279	3.79249	-0.892999	0.118352
AK34_1813	AK34_RS22030	Chemotaxis protein methyltransferase CheR (EC 2.1.1.80)	NZ_CP009795.1:1941506-1945166	7.46429	8.28903	0.151198	0.784602
AK34_1814	AK34_RS22035	Channel-forming transporter/cytolysins activator of TpsB family	NZ_CP009795.1:1945374-1947111	37.7296	13.2265	-1.51226	0.0011756
	AK34_RS22040		NZ_CP009795.1:1947389-1947788	64.8622	20.9366	-1.63135	0.00207106
AK34_1816	AK34_RS22045	Putative large exoprotein involved in heme utilization or adhesion of ShlA/HecA/FhaA family	NZ_CP009795.1:1948198-1958338	26.5815	17.6954	-0.587049	0.242989
AK34_1817	AK34_RS22050	PF00070 family, FAD-dependent NAD(P)-disulphide oxidoreductase	NZ_CP009795.1:1958876-1960241	2.14698	1.06941	-1.0055	0.325551
AK34_1818	AK34_RS22055	Non-heme chloroperoxidase (EC 1.11.1.10)	NZ_CP009795.1:1960300-1961122	2.68217	0.854429	-1.65037	0.311134
AK34_1819	AK34_RS22060	Bifunctional protein: zinc-containing alcohol dehydrogenase; quinone oxidoreductase ( NADPH:quinone reductase) (EC 1.1.1.-); Similar to arginate lyase	NZ_CP009795.1:1961157-1962165	1.18219	1.39153	0.235215	1
AK34_1820	AK34_RS22065	Hydrolase, alpha/beta fold family	NZ_CP009795.1:1962201-1963056	0.903129	1.08178	0.260408	1
AK34_1821	AK34_RS22070	FIG00457585: hypothetical protein	NZ_CP009795.1:1963099-1964862	1.03553	0.912769	-0.182046	1
AK34_1822	AK34_RS22075	Alcohol dehydrogenase (EC 1.1.1.1)	NZ_CP009795.1:1963099-1964862	0.921743	0.698238	-0.400645	1
AK34_1823	AK34_RS22080	FIG00461063: hypothetical protein	NZ_CP009795.1:1964872-1965592	2.05678	0.909686	-1.17694	0.47681
AK34_1824	AK34_RS22085	Hydrolase, alpha/beta fold family	NZ_CP009795.1:1965684-1966539	1.45861	1.54558	0.0835516	1
AK34_1825	AK34_RS22090	Transcriptional regulatory protein	NZ_CP009795.1:1966680-1967049	0	0.346487	Not Determined	Not Determined
AK34_1826	AK34_RS22095	FIG00453817: hypothetical protein	NZ_CP009795.1:1967216-1967720	8.61586	4.68816	-0.877973	0.3794
pseudo=true	AK34_RS22100		NZ_CP009795.1:1968149-1969410	5.37154	5.87902	0.130241	0.866243
AK34_1830	AK34_RS22105	Nodulation protein	NZ_CP009795.1:1969490-1970141	5.81996	4.73324	-0.298182	0.768935
	AK34_RS22110		NZ_CP009795.1:1970214-1970694	2.79267	3.41116	0.28862	0.875851
AK34_1832	AK34_RS22115	Transcriptional regulator containing an amidase domain and an AraC-type DNA-binding HTH domain	NZ_CP009795.1:1971043-1971997	18.2588	14.6279	-0.319873	0.547941
AK34_1833	AK34_RS22120	Transcriptional regulator, LysR family	NZ_CP009795.1:1972346-1973246	2.88154	2.27053	-0.343813	0.769772
AK34_1834	AK34_RS22125	Oxidoreductase	NZ_CP009795.1:1973351-1974215	1.71279	1.51495	-0.177076	0.911294
AK34_1836	AK34_RS22130	Putative oxidoreductase YdbC	NZ_CP009795.1:1974592-1975468	0.627908	0.435147	-0.52905	1
AK34_1837	AK34_RS22135	Transcriptional regulator, LysR family	NZ_CP009795.1:1975566-1976469	3.06286	1.94387	-0.655944	0.544055
AK34_1838	AK34_RS22140	DNA-directed RNA polymerase specialized sigma subunit, sigma24-like	NZ_CP009795.1:1976802-1977357	2.03061	7.20649	1.82738	0.166271
AK34_1839	AK34_RS22145	FIG00456987: hypothetical protein	NZ_CP009795.1:1977369-1977678	8.57764	14.3856	0.745977	0.550833
AK34_1840	AK34_RS22150	Ferredoxin	NZ_CP009795.1:1977680-1977977	8.3709	26.5266	1.66399	0.183874
	AK34_RS22155		NZ_CP009795.1:1978047-1978353	5.51339	8.70607	0.659082	0.700981
	AK34_RS22160		NZ_CP009795.1:1979624-1979894	8.51432	17.6199	1.04924	0.460847
AK34_1843	AK34_RS22165	8-amino-7-oxononanoate synthase (EC 2.3.1.47)	NZ_CP009795.1:1980552-1981821	6.32421	5.829	-0.117636	0.871696
AK34_1844	AK34_RS22170	Dehydrogenases (flavoproteins)	NZ_CP009795.1:1981845-1983075	8.48553	7.42988	-0.191667	0.771152
AK34_1845	AK34_RS22175	hypothetical protein	NZ_CP009795.1:1983321-1983720	30.2316	33.9716	0.168272	0.810602
AK34_1846	AK34_RS22180	tRNA-Arg	NZ_CP009795.1:1983966-1984043	35623.4	32853.2	-0.116791	0.836133
AK34_1847	AK34_RS22185	Undecaprenyl-diphosphatase (EC 3.6.1.27)	NZ_CP009795.1:1984208-1985039	5.39561	5.17151	-0.0612013	0.948391
AK34_1848	AK34_RS22190	Galactose mutarotase and related enzymes	NZ_CP009795.1:1985526-1986438	3.03453	4.74473	0.644852	0.45267
AK34_1849	AK34_RS22195	Membrane proteins related to metalloendopeptidases	NZ_CP009795.1:1986557-1987259	26.8177	21.3034	-0.332102	0.527505
AK34_1850	AK34_RS22200	Acetyl-CoA synthetase (EC 6.2.1.1)	NZ_CP009795.1:1987627-1989247	6.53195	7.71833	0.240776	0.684213
AK34_1851	AK34_RS22205	FIG00452399: hypothetical protein	NZ_CP009795.1:1989311-1989635	50.3372	39.8678	-0.336403	0.618103
AK34_1852	AK34_RS22210	Na+-driven multidrug efflux pump	NZ_CP009795.1:1989645-1991028	13.0883	10.1635	-0.364881	0.467281
AK34_1855	AK34_RS22215	Putative hemolysin	NZ_CP009795.1:1991746-1992553	20.5996	24.9754	0.277891	0.612894
AK34_1856	AK34_RS22220	Phosphohistidine phosphatase SixA	NZ_CP009795.1:1992702-1993164	9.01179	11.5787	0.361586	0.706908
AK34_1857	AK34_RS22225	tRNA-Pro	NZ_CP009795.1:1993325-1993402	2160000	7460000	1.7903	0.038667
AK34_1858	AK34_RS22230	FIG00466752: hypothetical protein	NZ_CP009795.1:1994732-1997405	15.5982	10.3463	-0.592261	0.158349
AK34_1859	AK34_RS22235	FIG00455249: hypothetical protein	NZ_CP009795.1:1998513-1998957	30.2596	19.5132	-0.632941	0.306941
AK34_1860	AK34_RS22240	Exopolyphosphatase (EC 3.6.1.11)	NZ_CP009795.1:1999018-2000533	14.8977	11.4213	-0.383359	0.43184
AK34_1861	AK34_RS22245	Polyphosphate kinase (EC 2.7.4.1)	NZ_CP009795.1:2000811-2002875	11.3828	10.1838	-0.160577	0.767891
AK34_1862	AK34_RS22250	Phosphate regulon sensor protein PhoR (SphS) (EC 2.7.13.3)	NZ_CP009795.1:2002977-2004297	3.89776	4.16989	0.0973625	0.90983
AK34_1863	AK34_RS22255	Phosphate regulon transcriptional regulatory protein PhoB (SphR)	NZ_CP009795.1:2004354-2005056	14.8675	8.63285	-0.784253	0.18428
AK34_1864	AK34_RS22260	Phosphate transport system regulatory protein PhoU	NZ_CP009795.1:2005090-2005795	6.87842	5.87765	-0.226838	0.807108
AK34_1865	AK34_RS22265	Phosphate transport ATP-binding protein PstB (TC 3.A.1.7.1)	NZ_CP009795.1:2005813-2006662	10.5259	7.77224	-0.437548	0.489355
AK34_1866	AK34_RS22270	Phosphate transport system permease protein PstA (TC 3.A.1.7.1)	NZ_CP009795.1:2006677-2008554	6.12856	6.4201	0.067047	0.948062
AK34_1867	AK34_RS22275	Phosphate transport system permease protein PstC (TC 3.A.1.7.1)	NZ_CP009795.1:2006677-2008554	9.54656	5.27282	-0.856405	0.234447
AK34_1868	AK34_RS22280	Phosphate ABC transporter, periplasmic phosphate-binding protein PstS (TC 3.A.1.7.1)	NZ_CP009795.1:2008648-2009683	39.1944	24.3349	-0.687625	0.0937305
AK34_1869	AK34_RS22285	Phosphoglucosamine mutase (EC 5.4.2.10)	NZ_CP009795.1:2010134-2011490	7.46167	6.87949	-0.117196	0.861991
AK34_1870	AK34_RS22290	Dihydropteroate synthase (EC 2.5.1.15)	NZ_CP009795.1:2011519-2012461	8.63348	6.87823	-0.327904	0.63346
AK34_1871	AK34_RS22295	Cell division protein FtsH (EC 3.4.24.-)	NZ_CP009795.1:2012489-2014388	72.6436	78.6106	0.113889	0.857339
AK34_1872	AK34_RS22300	23S rRNA (uridine(2552)-2'-O)-methyltransferase (EC 2.1.1.166)	NZ_CP009795.1:2014551-2015214	77.7709	77.2317	-0.0100378	0.979809
AK34_1873	AK34_RS22305	FIG004454: RNA binding protein	NZ_CP009795.1:2015408-2015936	26.7284	48.1851	0.85021	0.057683
AK34_1874	AK34_RS22310	Putative transmembrane protein	NZ_CP009795.1:2015982-2016441	116.581	150.808	0.371386	0.41593
AK34_1875	AK34_RS22315	Transcription elongation factor GreA	NZ_CP009795.1:2016455-2016932	83.6337	81.1051	-0.0442926	0.936435
AK34_1876	AK34_RS22320	Carbamoyl-phosphate synthase large chain (EC 6.3.5.5)	NZ_CP009795.1:2017051-2020306	30.9152	24.8278	-0.316358	0.515717
AK34_1877	AK34_RS22325	Leucine efflux protein	NZ_CP009795.1:2020356-2021016	16.8702	17.4132	0.0457068	0.947142
AK34_1878	AK34_RS22330	Carbamoyl-phosphate synthase small chain (EC 6.3.5.5)	NZ_CP009795.1:2021042-2022188	30.6415	30.0064	-0.0302172	0.955984
AK34_1879	AK34_RS22335	Major facilitator family transporter	NZ_CP009795.1:2022568-2023786	9.20296	10.2605	0.156936	0.802581
AK34_1880	AK34_RS22340	Membrane-bound lytic murein transglycosylase D precursor (EC 3.2.1.-)	NZ_CP009795.1:2023966-2025559	38.5559	49.4929	0.36027	0.436117
AK34_1881	AK34_RS22345	Hydroxyacylglutathione hydrolase (EC 3.1.2.6)	NZ_CP009795.1:2025710-2026517	18.5647	16.5195	-0.168393	0.783712
AK34_1882	AK34_RS22350	FIG005121: SAM-dependent methyltransferase (EC 2.1.1.-)	NZ_CP009795.1:2026535-2027788	13.0123	16.7107	0.360896	0.61221
AK34_1883	AK34_RS22355	Ribonuclease HI (EC 3.1.26.4)	NZ_CP009795.1:2026535-2027788	17.1214	15.1302	-0.178372	0.893116
AK34_1884	AK34_RS22360	DNA polymerase III epsilon subunit (EC 2.7.7.7)	NZ_CP009795.1:2027826-2028561	14.3033	12.7602	-0.164696	0.809407
AK34_1885	AK34_RS22365	Protein of unknown function UPF0060	NZ_CP009795.1:2028583-2028916	12.1744	19.5783	0.685407	0.488864
AK34_1886	AK34_RS22370	L-Proline/Glycine betaine transporter ProP	NZ_CP009795.1:2029421-2030909	27.0542	73.8514	1.44877	0.0011756
AK34_1887	AK34_RS22375	FIG00453674: hypothetical protein	NZ_CP009795.1:2031033-2031231	34.364	59.6396	0.795373	0.506556
AK34_1888	AK34_RS22380	Glutathione S-transferase, unnamed subgroup 2 (EC 2.5.1.18)	NZ_CP009795.1:2031843-2032473	6.49336	6.48476	-0.00191336	0.975778
AK34_1890	AK34_RS22385	Intracellular PHB depolymerase	NZ_CP009795.1:2032663-2034545	1.47268	2.20189	0.580297	0.739732
AK34_1889	AK34_RS22390	Phosphoribosyl transferase domain protein	NZ_CP009795.1:2032663-2034545	4.37247	2.49393	-0.810028	0.72669
AK34_1891	AK34_RS22395	FIG00452994: hypothetical protein	NZ_CP009795.1:2034846-2035368	14.1697	12.1205	-0.225366	0.788075
AK34_1892	AK34_RS22400	Malonyl CoA-acyl carrier protein transacylase (EC 2.3.1.39)	NZ_CP009795.1:2035485-2039885	1.72698	0.970938	-0.830801	0.738694
AK34_1893	AK34_RS22405	Triphosphoribosyl-dephospho-CoA synthase (EC 2.4.2.52)	NZ_CP009795.1:2035485-2039885	2.12144	1.3882	-0.611827	0.784638
AK34_1894	AK34_RS22410	Phosphoribosyl-dephospho-CoA transferase (EC 2.7.7.-)	NZ_CP009795.1:2035485-2039885	2.03789	1.64306	-0.310692	0.895816
AK34_1895	AK34_RS22415	Malonate decarboxylase gamma subunit	NZ_CP009795.1:2035485-2039885	8.6605	4.67495	-0.889501	0.411347
AK34_1896	AK34_RS22420	Malonate decarboxylase beta subunit	NZ_CP009795.1:2035485-2039885	2.35835	1.21695	-0.954508	0.589508
AK34_1897	AK34_RS22425	Malonate decarboxylase delta subunit	NZ_CP009795.1:2035485-2039885	3.9905	4.92816	0.304479	0.92376
AK34_1898	AK34_RS22430	Malonate decarboxylase alpha subunit	NZ_CP009795.1:2039895-2041542	4.82354	2.29425	-1.07207	0.0836421
AK34_1899	AK34_RS22435	Malonate transporter, MadM subunit	NZ_CP009795.1:2041670-2042438	0.627587	0.832722	0.408019	1
AK34_1900	AK34_RS22440	Malonate transporter, MadL subunit	NZ_CP009795.1:2042449-2042845	4.26366	1.51187	-1.49576	0.48571
AK34_1901	AK34_RS22445	Transcriptional regulator, LysR family	NZ_CP009795.1:2043174-2044023	5.42125	5.47626	0.0145669	0.976635
AK34_1902	AK34_RS22450	FIG00459622: hypothetical protein	NZ_CP009795.1:2044176-2044467	146.34	233.797	0.675927	0.122552
AK34_1903	AK34_RS22455	3-hydroxyacyl-CoA dehydrogenase (EC 1.1.1.35)	NZ_CP009795.1:2044512-2045838	48.3929	46.0949	-0.0701874	0.91056
	AK34_RS22460		NZ_CP009795.1:2044512-2045838	12.8704	17.8506	0.471923	0.856443
AK34_1904	AK34_RS22465	FIG01219842: hypothetical protein	NZ_CP009795.1:2045952-2046243	41.9619	31.1089	-0.431751	0.585205
AK34_1905	AK34_RS22470	Membrane protein TerC, possibly involved in tellurium resistance	NZ_CP009795.1:2046325-2047081	10.0803	9.97789	-0.0147278	0.982711
AK34_1906	AK34_RS22475	Transcriptional regulator, LysR family	NZ_CP009795.1:2047188-2048070	5.09154	6.52612	0.358124	0.638538
AK34_1907	AK34_RS22480	DUF2242 domain-containing protein	NZ_CP009795.1:2048219-2049296	17.2705	12.138	-0.508777	0.313096
AK34_1908	AK34_RS22485	Arabinose efflux permease	NZ_CP009795.1:2049906-2051112	0.949358	1.05455	0.151605	1
AK34_1909	AK34_RS22490	Acetylpolyamine aminohydrolase	NZ_CP009795.1:2051230-2053551	2.02658	2.07503	0.034085	0.973451
AK34_1910	AK34_RS22495	Beta-ureidopropionase (EC 3.5.1.6)	NZ_CP009795.1:2051230-2053551	0.275775	1.12784	2.032	1
AK34_1911	AK34_RS22500	Putative Acetylpolyamine or polyamine transporter	NZ_CP009795.1:2053582-2054893	0.92082	3.04837	1.72705	0.113668
AK34_1912	AK34_RS22505	Transcriptional regulator, LysR family	NZ_CP009795.1:2055088-2056045	4.34637	14.3211	1.72026	0.00419569
AK34_1913	AK34_RS22510	Cytosine/purine/uracil/thiamine/allantoin permease family protein	NZ_CP009795.1:2056133-2057564	9.7591	15.2301	0.642102	0.159312
AK34_1916	AK34_RS22515	Transcriptional regulators	NZ_CP009795.1:2061291-2062317	2.6064	1.57754	-0.724387	0.494101
AK34_1917	AK34_RS22520	ABC transporter, substrate-binding protein	NZ_CP009795.1:2062388-2063417	3.14621	1.70716	-0.882016	0.379203
AK34_1918	AK34_RS22525	ABC transporter, permease protein	NZ_CP009795.1:2063434-2064259	1.90493	1.13633	-0.745358	0.607628
AK34_1919	AK34_RS22530	ABC transporter, permease protein	NZ_CP009795.1:2064270-2065170	1.45138	1.01218	-0.519962	1
AK34_1920	AK34_RS22535	ABC transporter, ATP-binding protein	NZ_CP009795.1:2065183-2066215	0.437213	1.13657	1.37827	1
AK34_1921	AK34_RS22540	3',5'-cyclic-nucleotide phosphodiesterase (EC 3.1.4.17)	NZ_CP009795.1:2066268-2067096	2.47521	1.87632	-0.399645	0.762317
AK34_1922	AK34_RS22545	Permeases of the major facilitator superfamily	NZ_CP009795.1:2067263-2068463	5.68457	7.05357	0.311303	0.634434
AK34_1923	AK34_RS22550	Permease of the drug/metabolite transporter (DMT) superfamily	NZ_CP009795.1:2068526-2069735	28.4119	25.3451	-0.164793	0.748837
AK34_1924	AK34_RS22555	Chitinase (EC 3.2.1.14)	NZ_CP009795.1:2070057-2071674	3.68446	2.50567	-0.556253	0.435369
AK34_1925	AK34_RS22560	COG2041: Sulfite oxidase and related enzymes	NZ_CP009795.1:2072157-2072946	0.514828	2.62948	2.35261	0.314485
AK34_1926	AK34_RS22565	Thiosulfate reductase cytochrome B subunit (membrane anchoring protein)	NZ_CP009795.1:2072975-2073608	2.0503	3.29674	0.685201	0.606337
AK34_1927	AK34_RS22570	FIG00453230: hypothetical protein	NZ_CP009795.1:2073694-2073952	1.78421	7.00443	1.97298	0.557302
AK34_1928	AK34_RS22575	Hydroxymethylpyrimidine phosphate synthase ThiC (EC 4.1.99.17)	NZ_CP009795.1:2074462-2076394	5.0228	5.83904	0.217239	0.720715
AK34_1929	AK34_RS22580	Osmotically inducible lipoprotein B precursor	NZ_CP009795.1:2076622-2076835	22.5063	58.1172	1.36864	0.268413
AK34_1930	AK34_RS22585	FIG00455819: hypothetical protein	NZ_CP009795.1:2077058-2077310	1.91206	16.8577	3.14021	0.458342
AK34_1931	AK34_RS22590	Permease of the drug/metabolite transporter (DMT) superfamily	NZ_CP009795.1:2077448-2078375	17.2389	7.00705	-1.29879	0.00989228
AK34_1932	AK34_RS22595	EAL domain protein	NZ_CP009795.1:2078816-2080097	4.62782	4.05285	-0.191398	0.808534
AK34_1933	AK34_RS22600	Hypothetical protein YaeJ with similarity to translation release factor	NZ_CP009795.1:2080139-2090000	10.4087	9.19727	-0.178511	0.951163
AK34_1934	AK34_RS22605	Exodeoxyribonuclease V alpha chain (EC 3.1.11.5)	NZ_CP009795.1:2080139-2090000	4.26798	2.89179	-0.561594	0.667831
AK34_1935	AK34_RS22610	Exodeoxyribonuclease V beta chain (EC 3.1.11.5)	NZ_CP009795.1:2080139-2090000	8.78105	5.38995	-0.704121	0.272949
AK34_1936	AK34_RS22615	Exodeoxyribonuclease V gamma chain (EC 3.1.11.5)	NZ_CP009795.1:2080139-2090000	5.36778	3.83207	-0.486201	0.599867
AK34_1937	AK34_RS22620	putative membrane protein	NZ_CP009795.1:2090181-2092470	18.7565	10.9582	-0.775381	0.0494246
AK34_1939	AK34_RS22625	Ferric iron ABC transporter, iron-binding protein	NZ_CP009795.1:2093234-2095956	12.0986	16.9863	0.489535	0.444355
AK34_1940	AK34_RS22630	Ferric iron ABC transporter, permease protein	NZ_CP009795.1:2093234-2095956	5.30792	8.31279	0.647185	0.367283
AK34_1941	AK34_RS22635	Ferric iron ABC transporter, ATP-binding protein	NZ_CP009795.1:2095960-2096734	6.97569	8.68419	0.316057	0.667565
AK34_1942	AK34_RS22640	Transcriptional regulator, AsnC family	NZ_CP009795.1:2096839-2097310	17.6522	13.1274	-0.42727	0.557302
AK34_1943	AK34_RS22645	Rrf2-linked NADH-flavin reductase	NZ_CP009795.1:2097640-2098282	2.7116	2.83217	0.0627616	0.967292
AK34_1944	AK34_RS22650	Rrf2 family transcriptional regulator, group III	NZ_CP009795.1:2098415-2098871	16.3748	24.8085	0.599356	0.361784
AK34_1945	AK34_RS22655	hypothetical protein	NZ_CP009795.1:2098962-2099391	4.14727	2.07597	-0.998377	0.600252
AK34_1946	AK34_RS22660	FIG00454450: hypothetical protein	NZ_CP009795.1:2099582-2099918	1.33035	3.48179	1.38802	0.635822
AK34_1947	AK34_RS22665	Ammonium transporter	NZ_CP009795.1:2100161-2101355	2.02869	1.72749	-0.231869	0.848217
AK34_1948	AK34_RS22670	Alkaline phosphatase (EC 3.1.3.1)	NZ_CP009795.1:2101593-2103549	1.2255	1.5186	0.309374	1
AK34_1949	AK34_RS22675	Transcriptional regulator, IclR family	NZ_CP009795.1:2104098-2104923	2.40195	2.35603	-0.0278517	0.970228
AK34_1950	AK34_RS22680	RND efflux system, membrane fusion protein	NZ_CP009795.1:2105189-2106563	3.44127	4.83854	0.491633	0.472373
AK34_1951	AK34_RS22685	Cobalt-zinc-cadmium resistance protein CzcA; Cation efflux system protein CusA	NZ_CP009795.1:2106578-2109692	5.10379	4.63678	-0.138445	0.810288
AK34_1952	AK34_RS22690	Acriflavin resistance plasma membrane protein	NZ_CP009795.1:2109695-2113004	5.03458	4.47599	-0.169664	0.771152
AK34_1953	AK34_RS22695	Lactoylglutathione lyase and related lyases	NZ_CP009795.1:2113171-2113555	21.1324	15.1794	-0.477341	0.550194
AK34_1954	AK34_RS22700	Transposase IS116/IS110/IS902	NZ_CP009795.1:2113836-2114967	11.7167	8.88496	-0.399128	0.463678
AK34_1955	AK34_RS22705	Maebl	NZ_CP009795.1:2115483-2116932	26.8388	11.9059	-1.17265	0.00207106
AK34_1956	AK34_RS22710	FIG00453278: hypothetical protein	NZ_CP009795.1:2117226-2117853	12.4546	11.5488	-0.108935	0.886689
AK34_1957	AK34_RS22715	Alkyl hydroperoxide reductase subunit C-like protein	NZ_CP009795.1:2117908-2118457	12.461	10.6914	-0.220969	0.793682
AK34_1958	AK34_RS22720	FOG: EAL domain	NZ_CP009795.1:2118640-2120473	3.93991	33.4093	3.08401	0.0011756
AK34_1959	AK34_RS22725	Predicted signal transduction protein	NZ_CP009795.1:2120500-2122000	3.3873	19.707	2.5405	0.0011756
AK34_1960	AK34_RS22730	ABC transporter, substrate-binding protein	NZ_CP009795.1:2122099-2122894	53.8233	40.8817	-0.396776	0.385744
AK34_1961	AK34_RS22735	Succinylglutamate desuccinylase (EC 3.5.1.96)	NZ_CP009795.1:2123199-2125582	9.8217	8.44828	-0.217316	0.831113
AK34_1962	AK34_RS22740	Succinylarginine dihydrolase (EC 3.5.3.23)	NZ_CP009795.1:2123199-2125582	15.962	12.7898	-0.319652	0.59603
AK34_1963	AK34_RS22745	Succinylglutamic semialdehyde dehydrogenase (EC 1.2.1.71)	NZ_CP009795.1:2125596-2127060	25.4583	13.3624	-0.929962	0.0180868
AK34_1964	AK34_RS22750	Arginine N-succinyltransferase, beta subunit (EC 2.3.1.109)	NZ_CP009795.1:2127067-2129178	15.8873	7.42516	-1.09738	0.0822419
AK34_1965	AK34_RS22755	Arginine N-succinyltransferase, alpha subunit (EC 2.3.1.109)	NZ_CP009795.1:2127067-2129178	16.4904	7.24907	-1.18576	0.0479095
AK34_1966	AK34_RS22760	Succinylornithine transaminase (EC 2.6.1.81)	NZ_CP009795.1:2129208-2130441	23.209	10.3806	-1.16079	0.00475603
	AK34_RS22765		NZ_CP009795.1:2130634-2131764	3.30437	5.57601	0.754858	0.413078
AK34_1968	AK34_RS22770	Mobile element protein	NZ_CP009795.1:2130634-2131764	40.2824	33.5259	-0.264873	0.804495
AK34_1971	AK34_RS22775	Transposase InsC for insertion element IS2	NZ_CP009795.1:2135056-2136255	16.9982	11.0192	-0.625359	0.658611
AK34_1972	AK34_RS22780	Mobile element protein	NZ_CP009795.1:2135056-2136255	6.7261	6.69946	-0.00572357	0.983056
	AK34_RS22785		NZ_CP009795.1:2136693-2136996	47.8933	66.7696	0.479368	0.447686
AK34_1974	AK34_RS28830	Mobile element protein	NZ_CP009795.1:2136996-2137227	29.2659	31.4933	0.105824	0.934618
	AK34_RS28835		NZ_CP009795.1:2137270-2137474	7.39009	12.6256	0.772686	0.792661
AK34_1976	AK34_RS22795	Arginine pathway regulatory protein ArgR, repressor of arg regulon	NZ_CP009795.1:2139793-2140834	25.1854	22.6794	-0.151206	0.783529
AK34_1977	AK34_RS22800	Histidine ABC transporter, ATP-binding protein HisP (TC 3.A.1.3.1)	NZ_CP009795.1:2140856-2141651	35.8635	19.5463	-0.875623	0.0327232
AK34_1978	AK34_RS22805	Histidine ABC transporter, permease protein HisM (TC 3.A.1.3.1)	NZ_CP009795.1:2141672-2143072	13.4723	6.47965	-1.05601	0.23728
AK34_1979	AK34_RS22810	Histidine ABC transporter, permease protein HisQ (TC 3.A.1.3.1)	NZ_CP009795.1:2141672-2143072	37.4448	16.4978	-1.18249	0.0145544
AK34_1980	AK34_RS22815	putative lipoprotein	NZ_CP009795.1:2143346-2143904	13.5448	10.4266	-0.377478	0.61452
AK34_1981	AK34_RS22820	Predicted integral membrane protein	NZ_CP009795.1:2144012-2145931	4.06176	3.9686	-0.0334737	0.975021
AK34_1982	AK34_RS22825	cellobiose phosphotransferase system celC	NZ_CP009795.1:2144012-2145931	10.1728	10.4548	0.039449	0.955984
AK34_1983	AK34_RS22830	Fe-S oxidoreductase	NZ_CP009795.1:2145934-2147356	14.6615	17.1957	0.230019	0.64412
AK34_1984	AK34_RS22835	Glycosyltransferases, probably involved in cell wall biogenesis	NZ_CP009795.1:2147516-2148692	5.87896	11.4716	0.964439	0.0601382
AK34_1985	AK34_RS22840	Luciferase-like monooxygenase (EC 1.14.-.-)	NZ_CP009795.1:2149322-2150321	5.4557	4.88465	-0.159509	0.853562
AK34_1986	AK34_RS22845	Predicted hydrolases or acyltransferases (alpha/beta hydrolase superfamily)	NZ_CP009795.1:2150378-2151440	22.0739	15.4061	-0.518842	0.275852
AK34_1987	AK34_RS22850	Pyridoxal kinase (EC 2.7.1.35)	NZ_CP009795.1:2151614-2152475	6.9628	9.80642	0.49406	0.454736
AK34_1988	AK34_RS22855	Phospholipase C	NZ_CP009795.1:2152733-2154875	1.22908	1.58141	0.363623	1
AK34_1989	AK34_RS22860	ABC-type branched-chain amino acid transport systems, periplasmic component	NZ_CP009795.1:2155241-2156390	3.27477	4.87027	0.572607	0.444119
AK34_1990	AK34_RS22865	Predicted D-glucarate or D-galactorate regulator, GntR family	NZ_CP009795.1:2156615-2157377	19.9737	15.0037	-0.412785	0.453035
AK34_1991	AK34_RS22870	Glucarate dehydratase (EC 4.2.1.40)	NZ_CP009795.1:2157797-2159150	3.41171	12.0791	1.82395	0.0011756
AK34_1992	AK34_RS22875	Predicted membrane protein	NZ_CP009795.1:2159302-2159767	12.7493	28.6924	1.17026	0.0713267
AK34_1993	AK34_RS22880	FIG00453615: hypothetical protein	NZ_CP009795.1:2159804-2160608	23.3782	17.9607	-0.380319	0.46606
AK34_1994	AK34_RS22885	Glycosyltransferase	NZ_CP009795.1:2160853-2161918	75.1318	42.1669	-0.833313	0.0272514
AK34_1995	AK34_RS22890	ABC transporter, ATP-binding protein	NZ_CP009795.1:2162486-2164319	19.4344	17.5077	-0.15063	0.776535
AK34_1996	AK34_RS22895	Alpha,alpha-trehalose-phosphate synthase [UDP-forming] (EC 2.4.1.15)	NZ_CP009795.1:2164527-2166656	36.829	59.7172	0.697306	0.146893
AK34_1997	AK34_RS22900	Trehalose-6-phosphate phosphatase (EC 3.1.3.12)	NZ_CP009795.1:2164527-2166656	17.7184	12.6648	-0.484427	0.770976
AK34_1998	AK34_RS22905	Cytochrome oxidase biogenesis protein Sco1/SenC/PrrC, thiol-disulfide reductase involved in Cu(I) insertion into CoxII Cu(A) center	NZ_CP009795.1:2166948-2167584	7.15074	9.63999	0.430937	0.584709
AK34_1999	AK34_RS22910	Copper metallochaperone PCu(A)C, inserts Cu(I) into cytochrome oxidase subunit II	NZ_CP009795.1:2167592-2168033	15.8228	20.7297	0.389694	0.599519
AK34_2000	AK34_RS22915	Cytochrome c oxidase caa3-type assembly factor CtaG_BS (unrelated to Cox11-CtaG family)	NZ_CP009795.1:2168043-2168913	11.5311	17.1743	0.574715	0.271176
AK34_2001	AK34_RS22920	N-acetyltransferase ElaA	NZ_CP009795.1:2168937-2169429	14.3769	10.3589	-0.472879	0.540727
AK34_2002	AK34_RS22925	Pirin-like protein YhhW, possibly qercetin 2,3-dioxygenase activity	NZ_CP009795.1:2169552-2170419	1.78486	1.95396	0.13059	0.924871
AK34_2003	AK34_RS22930	LysR-family transcriptional regulator STM0952	NZ_CP009795.1:2170528-2171446	2.08021	3.04182	0.548205	0.608085
AK34_2004	AK34_RS22935	Free methionine-(R)-sulfoxide reductase, contains GAF domain	NZ_CP009795.1:2171578-2172082	20.3496	26.6349	0.388319	0.525124
AK34_2005	AK34_RS22940	Methionine aminopeptidase (EC 3.4.11.18)	NZ_CP009795.1:2172254-2173297	11.4569	10.1819	-0.170212	0.827736
AK34_2006	AK34_RS22945	FIG00457127: hypothetical protein	NZ_CP009795.1:2172254-2173297	37.3946	69.8473	0.901376	0.409569
AK34_2007	AK34_RS22950	Transcriptional regulator	NZ_CP009795.1:2173443-2174067	4.76017	5.31883	0.160095	0.889014
AK34_2008	AK34_RS22955	N-acetyltransferase, GCN5-family	NZ_CP009795.1:2174105-2174654	4.28378	7.13064	0.735146	0.461968
pseudo=true	AK34_RS22960		NZ_CP009795.1:2174835-2176115	12.0556	21.5338	0.836898	0.0465742
	AK34_RS28840		NZ_CP009795.1:2176576-2176810	15.257	22.1826	0.539959	0.73464
	AK34_RS22965		NZ_CP009795.1:2176827-2177475	16.3913	10.459	-0.648194	0.289151
	AK34_RS22970		NZ_CP009795.1:2177510-2178640	4.54928	5.68008	0.320274	0.739267
AK34_2013	AK34_RS22975	Mobile element protein	NZ_CP009795.1:2177510-2178640	27.0309	34.2651	0.342127	0.789825
	AK34_RS22980		NZ_CP009795.1:2179658-2179844	96.0028	36.9244	-1.3785	0.24335
AK34_2014	AK34_RS22985	Mobile element protein	NZ_CP009795.1:2179855-2181115	9.03065	13.0844	0.534945	0.29321
	AK34_RS22990		NZ_CP009795.1:2181199-2181388	14.2327	11.4446	-0.314539	0.921054
	AK34_RS22995		NZ_CP009795.1:2181605-2182357	6.02703	3.40555	-0.823558	0.618102
AK34_2016	AK34_RS23000	Mobile element protein	NZ_CP009795.1:2181605-2182357	2.04418	7.57108	1.88898	0.46606
AK34_2017	AK34_RS23005	Mobile element protein	NZ_CP009795.1:2182386-2183949	6.2054	10.1137	0.704722	0.141186
AK34_2018	AK34_RS23010	DNA polymerase III alpha subunit (EC 2.7.7.7)	NZ_CP009795.1:2183989-2184586	12.3087	14.0453	0.190409	0.804377
	AK34_RS28845		NZ_CP009795.1:2184618-2184888	12.3322	15.292	0.310346	0.842843
	AK34_RS23020		NZ_CP009795.1:2185608-2185911	157.923	77.107	-1.03429	0.0238384
AK34_2019	AK34_RS23025	FIG00454349: hypothetical protein	NZ_CP009795.1:2186026-2190030	67.7423	37.1734	-0.865784	0.325599
[truncated: 3,719 more rows]
